# Supplementary material for: R-loop-forming Sequences Analysis in Thousands of Viral Genomes Identify A New Common Element in Herpesviruses
Source: Sci Rep. 2020 Apr 14;10:6389. doi: 10.1038/s41598-020-63101-9 (PMC7156643; doi:10.1038/s41598-020-63101-9)
Supplement: Supplementary file 2 — Supplementary information. [file 41598_2020_63101_MOESM2_ESM.xlsx]

## Sheet: Suplementary table 1
Supplementary Table 1. Number of RLFS-positive genome based on Baltimore classification
Row Labels	viral genomes	RFLS+
dsDNA viruses, no RNA stage	2663	1148
ssRNA viruses	1556	216
ssDNA viruses	905	78
dsRNA viruses	278	71
Satellites	219	1
unclassified viruses	186	12
Retro-transcribing viruses	148	37
unclassified RNA viruses	114	3
unclassified phages	52	10
Virus families not assigned to an order	11	6
unassigned viruses	11	2
unclassified virophages	4	0
unclassified archaeal viruses	3	2
Deltavirus	1	0
environmental samples	1	0
Virus-associated RNAs	1	0
Grand Total	6153	1586

## Sheet: Suplementary table  2
Supplementary Table 2. Number of RLFS positive genome in each order
Order	Number of genomes	RLFS-positive genome	%
Herpesvirales	77	77	1
Caudovirales	1973	818	0.41
unclassified	1503	331	0.22
Ligamenvirales	15	0	0
Total	3568	1226	0.34

## Sheet: Suplementary table  3
Supplementary Table 3. Number of RLFS-positive genome based on family level classification
Family	viral genomes	RFLS-positive genome	Ratio
Herpesviridae	68	68	1
Alloherpesviridae	7	7	1
Sphaerolipoviridae	6	6	1
Turriviridae	2	2	1
Asfarviridae	1	1	1
Gammaflexiviridae	1	1	1
Guttaviridae	1	1	1
Malacoherpesviridae	1	1	1
Nimaviridae	1	1	1
Permutotetraviridae	1	1	1
Tymoviridae	35	34	0.971429
Phycodnaviridae	24	22	0.916667
Ascoviridae	4	3	0.75
Hepeviridae	4	3	0.75
Adenoviridae	65	47	0.723077
Anelloviridae	55	36	0.654545
Filoviridae	8	5	0.625
Iridoviridae	20	12	0.6
Siphoviridae	1066	602	0.564728
Retroviridae	66	37	0.560606
Arenaviridae	36	20	0.555556
Marseilleviridae	6	3	0.5
Mimiviridae	6	3	0.5
Amalgaviridae	4	2	0.5
Nyamiviridae	4	2	0.5
Globuloviridae	2	1	0.5
Hytrosaviridae	2	1	0.5
Megabirnaviridae	2	1	0.5
Papillomaviridae	144	63	0.4375
Totiviridae	65	28	0.430769
Alphaflexiviridae	51	17	0.333333
Alphatetraviridae	3	1	0.333333
Inoviridae	40	13	0.325
Baculoviridae	72	23	0.319444
Arteriviridae	13	4	0.307692
Paramyxoviridae	57	17	0.298246
Chrysoviridae	7	2	0.285714
Pneumoviridae	7	2	0.285714
Partitiviridae	46	12	0.26087
Podoviridae	346	90	0.260116
Bicaudaviridae	4	1	0.25
Luteoviridae	41	10	0.243902
Picornaviridae	113	27	0.238938
Polyomaviridae	90	21	0.233333
Poxviridae	43	10	0.232558
Myoviridae	541	120	0.221811
Nodaviridae	15	3	0.2
Nudiviridae	5	1	0.2
Tectiviridae	5	1	0.2
Flaviviridae	97	19	0.195876
Reoviridae	74	10	0.135135
Caliciviridae	31	4	0.129032
Secoviridae	47	6	0.12766
unclassified	906	109	0.120309
Parvoviridae	95	10	0.105263
Hypoviridae	11	1	0.0909091
Bunyaviridae	73	6	0.0821918
Closteroviridae	39	3	0.0769231
Rhabdoviridae	119	9	0.0756303
Circoviridae	153	8	0.0522876
Tombusviridae	64	3	0.046875
Genomoviridae	48	2	0.0416667
Togaviridae	24	1	0.0416667
Endornaviridae	28	1	0.0357143
Astroviridae	36	1	0.0277778
Microviridae	44	1	0.0227273
Coronaviridae	50	1	0.02
Betaflexiviridae	85	1	0.0117647
Geminiviridae	412	1	0.00242718
Potyviridae	138	0	0
Caulimoviridae	65	0	0
Virgaviridae	50	0	0
Narnaviridae	37	0	0
Bromoviridae	35	0	0
Iflaviridae	28	0	0
Dicistroviridae	24	0	0
Hepadnaviridae	17	0	0
Leviviridae	12	0	0
Fuselloviridae	10	0	0
Bornaviridae	9	0	0
Birnaviridae	8	0	0
Lipothrixviridae	8	0	0
Nanoviridae	8	0	0
Orthomyxoviridae	8	0	0
Rudiviridae	7	0	0
Fusarividae	6	0	0
Mesoniviridae	6	0	0
Cystoviridae	5	0	0
Polydnaviridae	5	0	0
Ampullaviridae	3	0	0
Benyviridae	3	0	0
Lavidaviridae	3	0	0
Ophioviridae	3	0	0
Picobirnaviridae	2	0	0
Alvernaviridae	1	0	0
Barnaviridae	1	0	0
Bidnaviridae	1	0	0
Carmotetraviridae	1	0	0
Corticoviridae	1	0	0
Marnaviridae	1	0	0
Mymonaviridae	1	0	0
Plasmaviridae	1	0	0
Quadriviridae	1	0	0
Roniviridae	1	0	0
Sunviridae	1	0	0
Grand Total	6153	1586	0.25776

## Sheet: Suplementary table  4
Supplementary Table 4. The number of RLFS found in each genome
genome_id	geno_length	ds_length	RLFS number	rlfs_nt	rlfs_num_per_Geno_nt	rlfs_nt_per_Geno_nt	rlfs_num_per_Geno_kb	rlfs_nt_per_Geno_kb	ncbi_id	annotation
GCF_000911655.1_ViralProj213019_genomic	1908524	3817048	482	174657	0.000126276	0.0457571	0.126276	45.7571	GCF_000911655.1	Pandoravirus dulcis, complete genome
GCF_000911955.1_ViralProj215788_genomic	2473870	4947740	375	105709	7.57922e-05	0.0213651	0.0757922	21.3651	GCF_000911955.1	Pandoravirus salinus, complete genome
GCF_000928575.1_ViralProj274798_genomic	2243109	4486218	358	100206	7.98e-05	0.0223364	0.0798	22.3364	GCF_000928575.1	Pandoravirus inopinatum isolate KlaHel, complete genome
GCF_000858385.2_ViralProj15218_genomic	154675	309350	161	132217	0.000520446	0.427403	0.520446	427.403	GCF_000858385.2	Human herpesvirus 2 strain HG52, complete genome
GCF_000859985.2_ViralProj15217_genomic	152222	304444	160	105461	0.000525548	0.346405	0.525548	346.405	GCF_000859985.2	Human herpesvirus 1 strain 17, complete genome
GCF_000918475.1_ViralProj240320_genomic	153158	306316	153	99726	0.000499484	0.325566	0.499484	325.566	GCF_000918475.1	Chimpanzee alpha-1 herpesvirus strain 105640, complete genome
GCF_000843985.2_ViralProj14457_genomic	184439	368878	144	53029	0.000390373	0.143758	0.390373	143.758	GCF_000843985.2	Equid herpesvirus 2 strain 86/67, complete genome
GCF_000921595.1_ViralProj259985_genomic	151601	303202	128	67638	0.000422161	0.223079	0.422161	223.079	GCF_000921595.1	Equid herpesvirus 3 strain AR/2007/C3A, complete genome
GCF_000844145.1_ViralProj14489_genomic	156789	313578	126	167466	0.000401814	0.534049	0.401814	534.049	GCF_000844145.1	Macacine herpesvirus 1, complete genome
GCF_000865345.1_ViralProj16246_genomic	156487	312974	121	204788	0.000386614	0.654329	0.386614	654.329	GCF_000865345.1	Papiine herpesvirus 2, complete genome
GCF_000846965.1_ViralProj14558_genomic	150715	301430	119	182088	0.000394785	0.604081	0.394785	604.081	GCF_000846965.1	Cercopithecine herpesvirus 2, complete genome
GCF_000844625.1_ViralProj14419_genomic	230138	460276	118	74606	0.000256368	0.16209	0.256368	162.09	GCF_000844625.1	Rat cytomegalovirus Maastricht, complete genome
GCF_001292995.1_ViralProj295679_genomic	651523	1303046	107	33007	8.21153e-05	0.0253306	0.0821153	25.3306	GCF_001292995.1	Mollivirus sibericum isolate P1084-T, complete genome
GCF_000842385.1_ViralProj14313_genomic	137821	275642	103	136164	0.000373673	0.493989	0.373673	493.989	GCF_000842385.1	Bovine herpesvirus 5, complete genome
GCF_000843825.1_ViralProj14424_genomic	143461	286922	102	149461	0.000355497	0.520912	0.355497	520.912	GCF_000843825.1	Suid herpesvirus 1, complete genome
GCF_000846585.1_ViralProj14467_genomic	171096	342192	97	66323	0.000283467	0.193818	0.283467	193.818	GCF_000846585.1	Macacine herpesvirus 4, complete genome
GCF_000847945.1_ViralProj14585_genomic	135301	270602	91	83184	0.000336287	0.307403	0.336287	307.403	GCF_000847945.1	Bovine herpesvirus 1, complete genome
GCF_000843725.1_ViralProj14404_genomic	241087	482174	88	36491	0.000182507	0.0756801	0.182507	75.6801	GCF_000843725.1	Panine herpesvirus 2 strain Heberling, complete genome
GCF_000929435.1_ViralProj274586_genomic	182380	364760	87	30981	0.000238513	0.0849353	0.238513	84.9353	GCF_000929435.1	Equid herpesvirus 5 strain 2-141/67, complete genome
GCF_000849685.1_ViralProj14597_genomic	195859	391718	84	81405	0.00021444	0.207815	0.21444	207.815	GCF_000849685.1	Tupaiid herpesvirus 1, complete genome
GCF_000890195.1_ViralProj54017_genomic	156742	313484	83	63052	0.000264766	0.201133	0.264766	201.133	GCF_000890195.1	Saimiriine herpesvirus 1, complete genome
GCF_000922095.1_ViralProj253588_genomic	204054	408108	81	48243	0.000198477	0.118211	0.198477	118.211	GCF_000922095.1	Falconid herpesvirus 1 strain S-18, complete genome
GCF_000900535.1_ViralProj179418_genomic	215710	431420	71	27260	0.000164573	0.0631867	0.164573	63.1867	GCF_000900535.1	Caulobacter phage phiCbK, complete genome
GCF_000899655.1_ViralProj179423_genomic	219216	438432	69	24173	0.000157379	0.0551351	0.157379	55.1351	GCF_000899655.1	Caulobacter phage CcrSwift, complete genome
GCF_000901575.1_ViralProj179420_genomic	221828	443656	69	28310	0.000155526	0.0638107	0.155526	63.8107	GCF_000901575.1	Caulobacter phage CcrKarma, complete genome
GCF_000921855.1_ViralProj252745_genomic	149459	298918	69	52986	0.000230833	0.177259	0.230833	177.259	GCF_000921855.1	Fruit bat alphaherpesvirus 1 DNA, complete genome
GCF_000903095.1_ViralProj179421_genomic	218929	437858	68	22971	0.000155301	0.0524622	0.155301	52.4622	GCF_000903095.1	Caulobacter phage CcrMagneto, complete genome
GCF_000871465.1_ViralProj19059_genomic	295146	590292	67	23340	0.000113503	0.0395398	0.113503	39.5398	GCF_000871465.1	Cyprinid herpesvirus 3, complete genome
GCF_000872045.1_ViralProj20959_genomic	172764	345528	67	56307	0.000193906	0.162959	0.193906	162.959	GCF_000872045.1	Human herpesvirus 4, complete genome
GCF_000913615.1_ViralProj223065_genomic	148803	297606	65	26571	0.00021841	0.0892825	0.21841	89.2825	GCF_000913615.1	Squirrel poxvirus strain Red squirrel UK complete genome
GCF_000900555.1_ViralProj179422_genomic	223720	447440	57	25350	0.000127391	0.0566556	0.127391	56.6556	GCF_000900555.1	Caulobacter phage CcrRogue, complete genome
GCF_001443905.1_ViralProj302027_genomic	205896	411792	57	21079	0.000138419	0.0511885	0.138419	51.1885	GCF_001443905.1	Elephant endotheliotropic herpesvirus 4 isolate North American NAP69, complete genome
GCF_000859805.1_ViralProj15181_genomic	230278	460556	53	13948	0.000115078	0.0302851	0.115078	30.2851	GCF_000859805.1	Murid herpesvirus 1, complete genome
GCF_000915615.1_ViralProj240007_genomic	71565	143130	48	14337	0.000335359	0.100168	0.335359	100.168	GCF_000915615.1	Mycobacterium phage 39HC, complete genome
GCF_000916275.1_ViralProj240006_genomic	71058	142116	47	14490	0.000330716	0.101959	0.330716	101.959	GCF_000916275.1	Mycobacterium phage Jolie1, complete genome
GCF_000896555.1_ViralProj78945_genomic	219474	438948	45	27736	0.000102518	0.0631874	0.102518	63.1874	GCF_000896555.1	Aotine herpesvirus 1 strain S34E, complete genome
GCF_000922775.1_ViralProj248634_genomic	70667	141334	45	13654	0.000318395	0.096608	0.318395	96.608	GCF_000922775.1	Mycobacterium phage Hosp, complete genome
GCF_000907535.1_ViralProj206474_genomic	142563	285126	44	12263	0.000154318	0.0430091	0.154318	43.0091	GCF_000907535.1	Rhodococcus phage E3, complete genome
GCF_001500575.1_ViralProj307746_genomic	72139	144278	44	13576	0.000304967	0.0940961	0.304967	94.0961	GCF_001500575.1	Mycobacterium phage Vincenzo, complete genome
GCF_000918695.1_ViralProj240746_genomic	59231	118462	43	10803	0.000362986	0.0911938	0.362986	91.1938	GCF_000918695.1	Rhodococcus phage ReqiPine5, complete genome
GCF_000842685.1_ViralProj14378_genomic	58638	117276	42	20058	0.00035813	0.171032	0.35813	171.032	GCF_000842685.1	Actinoplanes phage phiAsp2, complete genome
GCF_000911815.1_ViralProj215111_genomic	70838	141676	42	13176	0.000296451	0.0930009	0.296451	93.0009	GCF_000911815.1	Mycobacterium phage KayaCho, complete genome
GCF_001579315.1_ViralProj313525_genomic	124049	248098	42	32560	0.000169288	0.131238	0.169288	131.238	GCF_001579315.1	Leporid herpesvirus 4 isolate LHV4012612, complete genome
GCF_001754405.1_ViralProj344633_genomic	77832	155664	42	12974	0.000269812	0.0833462	0.269812	83.3462	GCF_001754405.1	Mycobacterium phage Bipper, complete genome
GCF_000904135.1_ViralProj188730_genomic	233501	467002	41	15213	8.77941e-05	0.0325759	0.0877941	32.5759	GCF_000904135.1	Caviid herpesvirus 2 strain 21222, complete genome
GCF_001561005.1_ViralProj311730_genomic	140122	280244	40	19585	0.000142733	0.0698855	0.142733	69.8855	GCF_001561005.1	Macropodid herpesvirus 1 isolate MaHV1.3076/08, complete genome
GCF_000839325.1_ViralProj14018_genomic	134226	268452	38	8724	0.000141552	0.0324974	0.141552	32.4974	GCF_000839325.1	Ictalurid herpesvirus 1 strain Auburn 1, complete genome
GCF_000845245.1_ViralProj14559_genomic	235646	471292	38	16601	8.06294e-05	0.0352244	0.0806294	35.2244	GCF_000845245.1	Human herpesvirus 5 strain Merlin, complete genome
GCF_000840765.1_ViralProj14314_genomic	163025	326050	37	16268	0.00011348	0.0498942	0.11348	49.8942	GCF_000840765.1	Psittacid herpesvirus 1, complete genome
GCF_000869245.1_ViralProj17183_genomic	231801	463602	36	10940	7.76528e-05	0.0235978	0.0776528	23.5978	GCF_000869245.1	Ranid herpesvirus 2 strain ATCC VR-568, complete genome
GCF_000838845.1_ViralProj14103_genomic	164270	328540	35	28976	0.000106532	0.0881963	0.106532	88.1963	GCF_000838845.1	Gallid herpesvirus 3, complete genome
GCF_000883455.1_ViralProj33137_genomic	148371	296742	35	21451	0.000117948	0.0722884	0.117948	72.2884	GCF_000883455.1	Equid herpesvirus 9, complete genome
GCF_000897115.1_ViralProj167164_genomic	127732	255464	35	11339	0.000137006	0.0443859	0.137006	44.3859	GCF_000897115.1	European sheatfish virus, complete genome
GCF_000894575.1_ViralProj162499_genomic	149332	298664	34	18673	0.00011384	0.0625218	0.11384	62.5218	GCF_000894575.1	Equid herpesvirus 8, complete genome
GCF_000916435.1_ViralProj240038_genomic	70841	141682	34	8833	0.000239974	0.0623438	0.239974	62.3438	GCF_000916435.1	Mycobacterium phage JAMaL, complete genome
GCF_001448375.1_ViralProj303940_genomic	127011	254022	34	10386	0.000133847	0.0408862	0.133847	40.8862	GCF_001448375.1	Epizootic haematopoietic necrosis virus, complete genome
GCF_000911075.1_ViralProj219121_genomic	70236	140472	33	8424	0.000234922	0.0599692	0.234922	59.9692	GCF_000911075.1	Mycobacterium phage Adawi, complete genome
GCF_000912715.2_ViralProj219118_genomic	69309	138618	33	7315	0.000238064	0.0527709	0.238064	52.7709	GCF_000912715.2	Mycobacterium phage Bane1, complete genome
GCF_001502675.1_ViralProj307757_genomic	57168	114336	33	9408	0.000288623	0.0822838	0.288623	82.2838	GCF_001502675.1	Streptomyces phage TP1604, complete genome
GCF_001503415.1_ViralProj307911_genomic	60934	121868	33	17214	0.000270785	0.141251	0.270785	141.251	GCF_001503415.1	Streptomyces phage SF3, complete genome
GCF_001505015.1_ViralProj307908_genomic	71214	142428	33	8340	0.000231696	0.0585559	0.231696	58.5559	GCF_001505015.1	Mycobacterium phage BrownCNA, complete genome
GCF_000867405.1_ViralProj17145_genomic	70654	141308	32	8477	0.000226456	0.0599895	0.226456	59.9895	GCF_000867405.1	Mycobacterium phage Cooper, complete genome
GCF_000846345.1_ViralProj14418_genomic	145597	291194	31	12236	0.000106458	0.0420201	0.106458	42.0201	GCF_000846345.1	Equid herpesvirus 4, complete genome
GCF_000918395.1_ViralProj240052_genomic	95705	191410	31	12742	0.000161956	0.0665691	0.161956	66.5691	GCF_000918395.1	Mycobacterium phage Adler, complete genome
GCF_001500635.1_ViralProj307758_genomic	56528	113056	31	8686	0.0002742	0.0768292	0.2742	76.8292	GCF_001500635.1	Streptomyces phage YDN12, complete genome
GCF_000917595.1_ViralProj240728_genomic	157568	315136	30	7187	9.5197e-05	0.022806	0.095197	22.806	GCF_000917595.1	Mycobacterium phage Dandelion, complete genome
GCF_000920095.1_ViralProj240727_genomic	153882	307764	30	6661	9.74773e-05	0.0216432	0.0974773	21.6432	GCF_000920095.1	Mycobacterium phage LinStu, complete genome
GCF_001505915.1_ViralProj307957_genomic	153401	306802	30	7362	9.77829e-05	0.0239959	0.0977829	23.9959	GCF_001505915.1	Mycobacterium phage Alice, complete sequence
GCF_000844025.1_ViralProj14465_genomic	150224	300448	29	27715	9.65225e-05	0.0922456	0.0965225	92.2456	GCF_000844025.1	Equid herpesvirus 1, complete genome
GCF_000844425.1_ViralProj14560_genomic	105903	211806	29	7791	0.000136918	0.0367837	0.136918	36.7837	GCF_000844425.1	Frog virus 3, complete genome
GCF_000866865.1_ViralProj16234_genomic	135135	270270	29	15224	0.0001073	0.0563289	0.1073	56.3289	GCF_000866865.1	Ovine herpesvirus 2 strain BJ1035, complete genome
GCF_000890675.1_ViralProj63439_genomic	61440	122880	29	8348	0.000236003	0.0679362	0.236003	67.9362	GCF_000890675.1	Tsukamurella phage TPA2, complete genome
GCF_000909175.1_ViralProj206479_genomic	157482	314964	29	6906	9.2074e-05	0.0219263	0.092074	21.9263	GCF_000909175.1	Mycobacterium phage Gizmo, complete genome
GCF_001503355.1_ViralProj307899_genomic	153714	307428	29	6687	9.4331e-05	0.0217514	0.094331	21.7514	GCF_001503355.1	Mycobacterium phage HyRo, complete genome
GCF_000869925.1_ViralProj17181_genomic	220859	441718	28	20147	6.33889e-05	0.0456105	0.0633889	45.6105	GCF_000869925.1	Ranid herpesvirus 1 strain McKinnell, complete genome
GCF_000883055.1_ViralProj31283_genomic	154017	308034	28	6590	9.08991e-05	0.0213937	0.0908991	21.3937	GCF_000883055.1	Mycobacterium phage ScottMcG, complete genome
GCF_000886295.1_ViralProj45973_genomic	145289	290578	28	9211	9.63597e-05	0.0316989	0.0963597	31.6989	GCF_000886295.1	Pseudocowpox virus, complete genome
GCF_000898755.1_ViralProj177522_genomic	50255	100510	28	10664	0.000278579	0.106099	0.278579	106.099	GCF_000898755.1	Streptomyces phage phiHau3, complete genome
GCF_000907555.1_ViralProj206478_genomic	156558	313116	28	6107	8.94237e-05	0.019504	0.0894237	19.504	GCF_000907555.1	Mycobacterium phage ArcherS7, complete genome
GCF_000917515.1_ViralProj240719_genomic	155586	311172	28	6221	8.99824e-05	0.0199922	0.0899824	19.9922	GCF_000917515.1	Mycobacterium phage Pleione, complete genome
GCF_001678255.2_ViralProj326525_genomic	126965	253930	28	11101	0.000110267	0.0437168	0.110267	43.7168	GCF_001678255.2	Short-finned eel ranavirus isolate ANGA14001, complete genome
GCF_001717415.1_ViralProj340442_genomic	115510	231020	28	8916	0.000121202	0.0385941	0.121202	38.5941	GCF_001717415.1	Ranavirus maximus isolate SMA15001, complete genome
GCF_001745935.1_ViralProj344171_genomic	59265	118530	28	12187	0.000236227	0.102818	0.236227	102.818	GCF_001745935.1	Gordonia phage Phinally, complete genome
GCF_000841005.1_ViralProj14364_genomic	106332	212664	27	7183	0.000126961	0.0337763	0.126961	33.7763	GCF_000841005.1	Ambystoma tigrinum virus, complete genome
GCF_000844045.1_ViralProj14469_genomic	134431	268862	27	8693	0.000100423	0.0323326	0.100423	32.3326	GCF_000844045.1	Bovine papular stomatitis virus, complete genome
GCF_000879635.1_ViralProj30609_genomic	69904	139808	27	6863	0.000193122	0.0490888	0.193122	49.0888	GCF_000879635.1	Mycobacterium phage Nigel, complete genome
GCF_000880555.1_ViralProj31285_genomic	154906	309812	27	6535	8.71496e-05	0.0210934	0.0871496	21.0934	GCF_000880555.1	Mycobacterium phage Spud, complete genome
GCF_000918815.1_ViralProj240773_genomic	154573	309146	27	6905	8.73374e-05	0.0223357	0.0873374	22.3357	GCF_000918815.1	Mycobacterium phage MoMoMixon, complete genome
GCF_000920315.1_ViralProj240774_genomic	69864	139728	27	5544	0.000193233	0.0396771	0.193233	39.6771	GCF_000920315.1	Mycobacterium phage Acadian, complete genome
GCF_000930695.1_ViralProj271121_genomic	139981	279962	27	7937	9.64417e-05	0.0283503	0.0964417	28.3503	GCF_000930695.1	Parapoxvirus red deer/HL953 strain HL953, complete genome
GCF_001505035.1_ViralProj307912_genomic	43150	86300	27	8630	0.000312862	0.1	0.312862	100	GCF_001505035.1	Streptomyces phage SF1, complete genome
GCF_001516995.1_ViralProj308758_genomic	154434	308868	27	5968	8.7416e-05	0.0193222	0.087416	19.3222	GCF_001516995.1	Mycobacterium phage Breeniome, complete genome
GCF_000842365.1_ViralProj14309_genomic	156102	312204	26	6153	8.32789e-05	0.0197083	0.0832789	19.7083	GCF_000842365.1	Mycobacterium phage Bxz1, complete genome
GCF_000844125.1_ViralProj14485_genomic	49220	98440	26	21240	0.00026412	0.215766	0.26412	215.766	GCF_000844125.1	Streptomyces phage VWB, complete genome
GCF_000869865.1_ViralProj17141_genomic	153766	307532	26	6691	8.4544e-05	0.0217571	0.084544	21.7571	GCF_000869865.1	Mycobacterium phage Catera, complete genome
GCF_000874045.1_ViralProj19961_genomic	46365	92730	26	12203	0.000280384	0.131597	0.280384	131.597	GCF_000874045.1	Microbacterium phage Min1, complete genome
GCF_000881495.1_ViralProj31281_genomic	153894	307788	26	5768	8.44737e-05	0.0187402	0.0844737	18.7402	GCF_000881495.1	Mycobacterium phage Rizal, complete genome
GCF_000885515.1_ViralProj42783_genomic	155445	310890	26	6266	8.36309e-05	0.020155	0.0836309	20.155	GCF_000885515.1	Mycobacterium phage ET08, complete genome
GCF_000907635.1_ViralProj206494_genomic	52643	105286	26	7420	0.000246946	0.0704747	0.246946	70.4747	GCF_000907635.1	Halovirus HHTV-2, complete genome
GCF_000908575.1_ViralProj206480_genomic	154872	309744	26	6304	8.39403e-05	0.0203523	0.0839403	20.3523	GCF_000908575.1	Mycobacterium phage Astraea, complete genome
GCF_000917815.1_ViralProj240775_genomic	156646	313292	26	6362	8.29897e-05	0.0203069	0.0829897	20.3069	GCF_000917815.1	Mycobacterium phage Nappy, complete genome
GCF_000918675.1_ViralProj240742_genomic	69641	139282	26	7101	0.000186672	0.0509829	0.186672	50.9829	GCF_000918675.1	Mycobacterium phage Stinger, complete genome
GCF_000884275.1_ViralProj40235_genomic	17036	34072	25	10322	0.00073374	0.302947	0.73374	302.947	GCF_000884275.1	Thermus phage P23-77, complete genome
GCF_001008535.1_ViralProj284015_genomic	226084	452168	25	6947	5.52892e-05	0.0153638	0.0552892	15.3638	GCF_001008535.1	Papio ursinus cytomegalovirus isolate OCOM4-52, complete genome
GCF_001500435.1_ViralProj307718_genomic	72790	145580	25	5453	0.000171727	0.0374571	0.171727	37.4571	GCF_001500435.1	Mycobacterium phage NelitzaMV, complete genome
GCF_001504435.1_ViralProj307954_genomic	75933	151866	25	5618	0.000164619	0.0369931	0.164619	36.9931	GCF_001504435.1	Mycobacterium phage Toto, complete genome
GCF_001737075.1_ViralProj343527_genomic	56212	112424	25	25264	0.000222372	0.224721	0.222372	224.721	GCF_001737075.1	Tsukamurella phage TPA4, complete genome
GCF_000879675.1_ViralProj30695_genomic	75811	151622	24	5443	0.000158288	0.0358985	0.158288	35.8985	GCF_000879675.1	Mycobacterium phage Kostya, complete genome
GCF_000881515.1_ViralProj31291_genomic	155372	310744	24	5435	7.7234e-05	0.0174903	0.077234	17.4903	GCF_000881515.1	Mycobacterium phage Cali, complete genome
GCF_000913395.1_ViralProj215672_genomic	76483	152966	24	6040	0.000156898	0.0394859	0.156898	39.4859	GCF_000913395.1	Myobacteriophage Goku, complete genome
GCF_001551045.1_ViralProj310931_genomic	75796	151592	24	5500	0.00015832	0.0362816	0.15832	36.2816	GCF_001551045.1	Mycobacterium phage Mindy, complete genome
GCF_001744135.1_ViralProj344212_genomic	57804	115608	24	17627	0.000207598	0.152472	0.207598	152.472	GCF_001744135.1	Gordonia phage Twister6, complete genome
GCF_000838265.1_ViralProj14158_genomic	137969	275938	23	9197	8.33521e-05	0.03333	0.0833521	33.33	GCF_000838265.1	Human herpesvirus 8, complete genome
GCF_000869205.1_ViralProj17151_genomic	68427	136854	23	6084	0.000168062	0.0444561	0.168062	44.4561	GCF_000869205.1	Mycobacterium phage Orion, complete genome
GCF_000880475.1_ViralProj31279_genomic	164602	329204	23	6746	6.98655e-05	0.0204919	0.0698655	20.4919	GCF_000880475.1	Mycobacterium phage Myrna, complete genome
GCF_000899055.1_ViralProj171983_genomic	61167	122334	23	5773	0.00018801	0.0471905	0.18801	47.1905	GCF_000899055.1	Pseudomonas phage MP1412, complete genome
GCF_000917695.1_ViralProj240748_genomic	60588	121176	23	21658	0.000189807	0.178732	0.189807	178.732	GCF_000917695.1	Mycobacterium phage DS6A, complete genome
GCF_001308715.1_ViralProj298072_genomic	68016	136032	23	6110	0.000169078	0.0449159	0.169078	44.9159	GCF_001308715.1	Mycobacterium phage UncleHowie, complete genome
GCF_001501915.1_ViralProj307728_genomic	36065	72130	23	5879	0.000318869	0.0815056	0.318869	81.5056	GCF_001501915.1	Rhodobacter phage RcRhea, complete genome
GCF_001736675.1_ViralProj343537_genomic	58308	116616	23	17640	0.000197229	0.151266	0.197229	151.266	GCF_001736675.1	Gordonia phage Wizard, complete genome
GCF_001755185.1_ViralProj344616_genomic	50127	100254	23	11789	0.000229417	0.117591	0.229417	117.591	GCF_001755185.1	Gordonia phage UmaThurman, complete genome
GCF_000842205.1_ViralProj14273_genomic	110865	221730	22	5199	9.92198e-05	0.0234474	0.0992198	23.4474	GCF_000842205.1	Mycobacterium phage Omega, complete genome
GCF_000842885.1_ViralProj14235_genomic	19604	39208	22	10270	0.00056111	0.261936	0.56111	261.936	GCF_000842885.1	Thermus thermophilus phage IN93, complete genome
GCF_000843325.1_ViralProj14328_genomic	190289	380578	22	7298	5.78068e-05	0.0191761	0.0578068	19.1761	GCF_000843325.1	Molluscum contagiosum virus subtype 1, complete genome
GCF_000846265.1_ViralProj14402_genomic	177874	355748	22	14081	6.18415e-05	0.0395814	0.0618415	39.5814	GCF_000846265.1	Gallid herpesvirus 2, complete genome
GCF_000869685.1_ViralProj18527_genomic	288047	576094	22	4819	3.81882e-05	0.00836495	0.0381882	8.36495	GCF_000869685.1	Acanthocystis turfacea Chlorella virus 1, complete genome
GCF_000886195.1_ViralProj42931_genomic	248526	497052	22	8588	4.4261e-05	0.0172779	0.044261	17.2779	GCF_000886195.1	Anguillid herpesvirus 1, complete genome
GCF_000919375.1_ViralProj240753_genomic	68311	136622	22	5905	0.000161028	0.0432214	0.161028	43.2214	GCF_000919375.1	Mycobacterium phage JacAttac, complete genome
GCF_001470715.1_ViralProj306301_genomic	68735	137470	22	5884	0.000160035	0.0428021	0.160035	42.8021	GCF_001470715.1	Mycobacterium phage Swish, complete genome
GCF_001470755.1_ViralProj306345_genomic	68367	136734	22	6141	0.000160896	0.044912	0.160896	44.912	GCF_001470755.1	Mycobacterium phage Pops, complete genome
GCF_001505555.1_ViralProj307885_genomic	62181	124362	22	5177	0.000176903	0.0416285	0.176903	41.6285	GCF_001505555.1	Pseudomonas phage PAE1, complete genome
GCF_001505895.1_ViralProj307953_genomic	68839	137678	22	6003	0.000159793	0.0436017	0.159793	43.6017	GCF_001505895.1	Mycobacterium phage Kikipoo, complete genome
GCF_001550645.1_ViralProj310926_genomic	75339	150678	22	4972	0.000146007	0.0329975	0.146007	32.9975	GCF_001550645.1	Mycobacterium phage Dusk, complete genome
GCF_001737015.1_ViralProj343515_genomic	54990	109980	22	12214	0.000200036	0.111057	0.200036	111.057	GCF_001737015.1	Gordonia phage Blueberry, complete genome
GCF_001746115.1_ViralProj344210_genomic	160985	321970	22	5055	6.83293e-05	0.0157002	0.0683293	15.7002	GCF_001746115.1	Mycobacterium phage Tonenili, complete genome
GCF_000839765.1_ViralProj14114_genomic	335593	671186	21	7195	3.12879e-05	0.0107198	0.0312879	10.7198	GCF_000839765.1	Ectocarpus siliculosus virus 1, complete genome
GCF_000905855.1_ViralProj192854_genomic	36838	73676	21	13738	0.000285032	0.186465	0.285032	186.465	GCF_000905855.1	Titi monkey adenovirus ECC-2011, complete genome
GCF_000909915.1_ViralProj206026_genomic	56279	112558	21	8433	0.00018657	0.0749214	0.18657	74.9214	GCF_000909915.1	Mycobacterium phage SiSi, complete genome
GCF_000925895.1_ViralProj266783_genomic	67744	135488	21	5957	0.000154995	0.043967	0.154995	43.967	GCF_000925895.1	Mycobacterium phage Soto, complete genome
GCF_001470115.1_ViralProj306290_genomic	68227	136454	21	5909	0.000153898	0.043304	0.153898	43.304	GCF_001470115.1	Mycobacterium phage Apizium, complete genome
GCF_001470175.1_ViralProj306302_genomic	69030	138060	21	5620	0.000152108	0.0407069	0.152108	40.7069	GCF_001470175.1	Mycobacterium phage Badfish, complete genome
GCF_001470295.1_ViralProj306276_genomic	68355	136710	21	5507	0.00015361	0.0402823	0.15361	40.2823	GCF_001470295.1	Mycobacterium phage ShiVal, complete genome
GCF_001503635.1_ViralProj307955_genomic	68346	136692	21	5737	0.00015363	0.0419703	0.15363	41.9703	GCF_001503635.1	Mycobacterium phage Vortex, complete sequence
GCF_001504135.1_ViralProj307894_genomic	55617	111234	21	8413	0.000188791	0.0756333	0.188791	75.6333	GCF_001504135.1	Mycobacterium phage XFactor, complete genome
GCF_001755625.1_ViralProj344619_genomic	49286	98572	21	9220	0.000213042	0.0935357	0.213042	93.5357	GCF_001755625.1	Gordonia phage Obliviate, complete genome
GCF_000840565.1_ViralProj14270_genomic	75931	151862	20	4680	0.000131699	0.0308175	0.131699	30.8175	GCF_000840565.1	Mycobacterium phage Cjw1, complete genome
GCF_000843305.1_ViralProj14324_genomic	149696	299392	20	14057	6.68021e-05	0.0469518	0.0668021	46.9518	GCF_000843305.1	Callitrichine herpesvirus 3 strain CJ0149, complete genome
GCF_000844485.1_ViralProj14391_genomic	49534	99068	20	5965	0.000201882	0.0602112	0.201882	60.2112	GCF_000844485.1	Myxococcus phage Mx8, complete genome
GCF_000865485.1_ViralProj16387_genomic	59446	118892	20	5328	0.00016822	0.0448138	0.16822	44.8138	GCF_000865485.1	Pseudomonas phage M6, complete genome
GCF_000869065.1_ViralProj16798_genomic	190054	380108	20	7979	5.26166e-05	0.0209914	0.0526166	20.9914	GCF_000869065.1	Nile crocodilepox virus, complete genome
GCF_000869145.1_ViralProj17115_genomic	74483	148966	20	4751	0.000134259	0.0318932	0.134259	31.8932	GCF_000869145.1	Mycobacterium phage 244, complete genome
GCF_000872185.1_ViralProj27907_genomic	53746	107492	20	12902	0.00018606	0.120028	0.18606	120.028	GCF_000872185.1	Mycobacterium phage Giles, complete genome
GCF_000884915.1_ViralProj38429_genomic	226205	452410	20	8593	4.42077e-05	0.0189938	0.0442077	18.9938	GCF_000884915.1	Cercopithecine herpesvirus 5 strain 2715, complete genome
GCF_000888635.1_ViralProj53557_genomic	45413	90826	20	29516	0.000220201	0.324973	0.220201	324.973	GCF_000888635.1	Turkey adenovirus 1, complete genome
GCF_000899575.1_ViralProj179407_genomic	51071	102142	20	6205	0.000195806	0.0607488	0.195806	60.7488	GCF_000899575.1	Streptomyces phage R4, complete genome
GCF_000903355.1_ViralProj181227_genomic	291144	582288	20	14136	3.43473e-05	0.0242766	0.0343473	24.2766	GCF_000903355.1	Cyprinid herpesvirus 1 strain NG-J1, complete genome
GCF_000909075.1_ViralProj206032_genomic	68598	137196	20	5658	0.000145777	0.0412403	0.145777	41.2403	GCF_000909075.1	Mycobacterium phage Newman, complete genome
GCF_000910715.1_ViralProj215108_genomic	77367	154734	20	4693	0.000129254	0.0303295	0.129254	30.3295	GCF_000910715.1	Mycobacterium phage DrDrey, complete genome
GCF_000913295.1_ViralProj215116_genomic	57155	114310	20	7885	0.000174963	0.0689791	0.174963	68.9791	GCF_000913295.1	Mycobacterium phage Hamulus, complete genome
GCF_000914795.1_ViralProj240049_genomic	68262	136524	20	5613	0.000146494	0.0411137	0.146494	41.1137	GCF_000914795.1	Mycobacterium phage Suffolk, complete genome
GCF_000918735.1_ViralProj240754_genomic	71341	142682	20	6230	0.000140172	0.0436635	0.140172	43.6635	GCF_000918735.1	Mycobacterium phage Firecracker, complete genome
GCF_000919295.1_ViralProj240737_genomic	68720	137440	20	5711	0.000145518	0.0415527	0.145518	41.5527	GCF_000919295.1	Mycobacterium phage Oline, complete genome
GCF_000954315.1_ViralProj276867_genomic	55832	111664	20	3926	0.000179109	0.035159	0.179109	35.159	GCF_000954315.1	Mycobacterium phage Sbash, complete genome
GCF_001470415.1_ViralProj306300_genomic	68472	136944	20	5669	0.000146045	0.0413965	0.146045	41.3965	GCF_001470415.1	Mycobacterium phage Eremos, complete genome
GCF_001471015.1_ViralProj306351_genomic	67774	135548	20	5748	0.000147549	0.0424056	0.147549	42.4056	GCF_001471015.1	Mycobacterium phage Colbert, complete genome
GCF_001505495.1_ViralProj307873_genomic	69118	138236	20	5701	0.00014468	0.0412411	0.14468	41.2411	GCF_001505495.1	Mycobacterium phage OSmaximus, complete genome
GCF_001737135.1_ViralProj343539_genomic	49768	99536	20	10410	0.000200932	0.104585	0.200932	104.585	GCF_001737135.1	Gordonia phage Utz, complete genome
GCF_001755645.1_ViralProj344623_genomic	49894	99788	20	11312	0.000200425	0.11336	0.200425	113.36	GCF_001755645.1	Gordonia phage Guacamole, complete genome
GCF_000837465.1_ViralProj14154_genomic	52797	105594	19	3534	0.000179934	0.0334678	0.179934	33.4678	GCF_000837465.1	Mycobacterium phage TM4, complete genome
GCF_000844645.1_ViralProj14423_genomic	133719	267438	19	9901	7.10445e-05	0.0370217	0.0710445	37.0217	GCF_000844645.1	Macacine herpesvirus 5, genome
GCF_000867445.1_ViralProj17173_genomic	67188	134376	19	5673	0.000141394	0.0422174	0.141394	42.2174	GCF_000867445.1	Mycobacterium phage Qyrzula, complete genome
GCF_000869005.1_ViralProj16706_genomic	38194	76388	19	19161	0.00024873	0.250838	0.24873	250.838	GCF_000869005.1	Streptomyces phage mu1/6, complete genome
GCF_000871365.1_ViralProj28053_genomic	58663	117326	19	4141	0.000161942	0.0352948	0.161942	35.2948	GCF_000871365.1	Pseudomonas phage YuA, complete genome
GCF_000890475.1_ViralProj61859_genomic	59230	118460	19	8290	0.000160392	0.0699814	0.160392	69.9814	GCF_000890475.1	Mycobacterium phage Wee, complete genome
GCF_000897015.1_ViralProj162489_genomic	36711	73422	19	7790	0.000258778	0.106099	0.258778	106.099	GCF_000897015.1	Chimpanzee adenovirus Y25, complete genome
GCF_000899635.1_ViralProj179419_genomic	279967	559934	19	4181	3.39326e-05	0.00746695	0.0339326	7.46695	GCF_000899635.1	Caulobacter phage CcrColossus, complete genome
GCF_000908435.1_ViralProj206025_genomic	76479	152958	19	4536	0.000124217	0.0296552	0.124217	29.6552	GCF_000908435.1	Mycobacterium phage Phaux, complete genome
GCF_000909955.1_ViralProj206034_genomic	75736	151472	19	4399	0.000125436	0.0290417	0.125436	29.0417	GCF_000909955.1	Mycobacterium phage Dumbo, complete genome
GCF_000911035.1_ViralProj219113_genomic	76586	153172	19	4369	0.000124044	0.0285235	0.124044	28.5235	GCF_000911035.1	Mycobacterium phage Quink, complete genome
GCF_000911515.1_ViralProj230582_genomic	76323	152646	19	4632	0.000124471	0.0303447	0.124471	30.3447	GCF_000911515.1	Mycobacterium phage HufflyPuff, complete genome
GCF_000912495.1_ViralProj215122_genomic	109960	219920	19	4181	8.63951e-05	0.0190115	0.0863951	19.0115	GCF_000912495.1	Mycobacterium phage Wanda, complete genome
GCF_000913235.1_ViralProj230595_genomic	76217	152434	19	4512	0.000124644	0.0295997	0.124644	29.5997	GCF_000913235.1	Mycobacterium phage PhatBacter, complete genome
GCF_001441135.1_ViralProj301256_genomic	38049	76098	19	9800	0.000249678	0.128781	0.249678	128.781	GCF_001441135.1	Aeropyrum pernix spindle-shaped virus 1 complete genome
GCF_001745455.1_ViralProj344211_genomic	52077	104154	19	6899	0.000182422	0.0662385	0.182422	66.2385	GCF_001745455.1	Gordonia phage Zirinka, complete genome
GCF_000842345.1_ViralProj14304_genomic	67480	134960	18	4573	0.000133373	0.0338841	0.133373	33.8841	GCF_000842345.1	Mycobacterium phage Rosebush, complete genome
GCF_000844845.1_ViralProj14464_genomic	139962	279924	18	6283	6.43032e-05	0.0224454	0.0643032	22.4454	GCF_000844845.1	Orf virus, complete genome
GCF_000875505.1_ViralProj30699_genomic	76312	152624	18	4417	0.000117937	0.0289404	0.117937	28.9404	GCF_000875505.1	Mycobacterium phage Porky, complete genome
GCF_000880595.1_ViralProj32013_genomic	58471	116942	18	8499	0.000153922	0.0726771	0.153922	72.6771	GCF_000880595.1	Mycobacterium phage Fruitloop, complete genome
GCF_000889615.1_ViralProj61855_genomic	35203	70406	18	12405	0.00025566	0.176192	0.25566	176.192	GCF_000889615.1	Murine adenovirus 2, complete genome
GCF_000894075.1_ViralProj78693_genomic	65839	131678	18	3477	0.000136697	0.0264053	0.136697	26.4053	GCF_000894075.1	Gordonia phage GTE5, complete genome
GCF_000896515.1_ViralProj78691_genomic	65766	131532	18	3241	0.000136849	0.0246404	0.136849	24.6404	GCF_000896515.1	Gordonia phage GRU1, complete genome
GCF_000907655.1_ViralProj206498_genomic	54291	108582	18	6536	0.000165773	0.0601941	0.165773	60.1941	GCF_000907655.1	Halovirus HCTV-2, complete genome
GCF_000908455.1_ViralProj206029_genomic	74711	149422	18	4231	0.000120464	0.0283158	0.120464	28.3158	GCF_000908455.1	Mycobacterium phage Phrux, complete genome
GCF_000911575.1_ViralProj230594_genomic	74210	148420	18	4340	0.000121277	0.0292413	0.121277	29.2413	GCF_000911575.1	Mycobacterium phage Bruin, complete genome
GCF_000913275.1_ViralProj215112_genomic	70115	140230	18	4112	0.000128361	0.0293233	0.128361	29.3233	GCF_000913275.1	Myobacteriophage Phelemich, complete genome
GCF_000914075.1_ViralProj230597_genomic	75894	151788	18	4514	0.000118586	0.0297388	0.118586	29.7388	GCF_000914075.1	Mycobacterium phage Nala, complete genome
GCF_000914435.1_ViralProj239430_genomic	62466	124932	18	5573	0.000144078	0.0446083	0.144078	44.6083	GCF_000914435.1	Mycobacterium phage Validus, complete genome
GCF_000919415.1_ViralProj240761_genomic	68494	136988	18	4770	0.000131398	0.0348206	0.131398	34.8206	GCF_000919415.1	Mycobacterium phage Vista, complete genome
GCF_000921315.1_ViralProj255102_genomic	45480	90960	18	21275	0.000197889	0.233894	0.197889	233.894	GCF_000921315.1	Pigeon adenovirus 1 complete genome, strain IDA4
GCF_001482955.1_ViralProj306892_genomic	70270	140540	18	5248	0.000128077	0.0373417	0.128077	37.3417	GCF_001482955.1	Mycobacterium phage Baee, complete genome
GCF_001503395.1_ViralProj307907_genomic	57293	114586	18	5613	0.000157087	0.048985	0.157087	48.985	GCF_001503395.1	Mycobacterium phage Phatniss, complete genome
GCF_001504955.1_ViralProj307896_genomic	57766	115532	18	5925	0.000155801	0.0512845	0.155801	51.2845	GCF_001504955.1	Mycobacterium phage Seagreen, complete genome
GCF_001745915.1_ViralProj344167_genomic	39640	79280	18	6221	0.000227043	0.0784687	0.227043	78.4687	GCF_001745915.1	Propionibacterium phage PFR2, complete genome
GCF_001754745.1_ViralProj344614_genomic	51884	103768	18	7541	0.000173464	0.0726717	0.173464	72.6717	GCF_001754745.1	Gordonia phage Yeezy, complete genome
GCF_000871965.1_ViralProj20787_genomic	58692	117384	17	7486	0.000144824	0.0637736	0.144824	63.7736	GCF_000871965.1	Mycobacterium phage Tweety, complete genome
GCF_000894115.1_ViralProj78947_genomic	196691	393382	17	13339	4.3215e-05	0.0339085	0.043215	33.9085	GCF_000894115.1	Saimiriine herpesvirus 4 strain SqSHV, complete genome
GCF_000894355.2_ViralProj84399_genomic	31806	63612	17	5344	0.000267245	0.0840093	0.267245	84.0093	GCF_000894355.2	Bat adenovirus TJM, complete genome
GCF_000904295.1_ViralProj192926_genomic	40489	80978	17	10881	0.000209934	0.13437	0.209934	134.37	GCF_000904295.1	Rhodobacter phage RcapNL, complete genome
GCF_000908475.1_ViralProj206033_genomic	47109	94218	17	4550	0.000180433	0.0482923	0.180433	48.2923	GCF_000908475.1	Mycobacterium phage Fishburne, complete genome
GCF_000909035.1_ViralProj206024_genomic	76179	152358	17	4106	0.000111579	0.0269497	0.111579	26.9497	GCF_000909035.1	Mycobacterium phage Murphy, complete genome
GCF_000910215.1_ViralProj209072_genomic	59626	119252	17	5880	0.000142555	0.0493073	0.142555	49.3073	GCF_000910215.1	Mycobacterium phage Job42, complete genome
GCF_000912455.1_ViralProj215114_genomic	74533	149066	17	4200	0.000114043	0.0281754	0.114043	28.1754	GCF_000912455.1	Mycobacterium phage Contagion, complete genome
GCF_000917195.1_ViralProj240020_genomic	47162	94324	17	4962	0.00018023	0.0526059	0.18023	52.6059	GCF_000917195.1	Mycobacterium phage Donovan, complete genome
GCF_000918595.1_ViralProj240726_genomic	54411	108822	17	4988	0.000156218	0.0458363	0.156218	45.8363	GCF_000918595.1	Mycobacterium phage Drago, complete genome
GCF_000918775.1_ViralProj240765_genomic	56461	112922	17	7613	0.000150546	0.0674182	0.150546	67.4182	GCF_000918775.1	Mycobacterium phage DeadP, complete genome
GCF_000918795.1_ViralProj240769_genomic	110569	221138	17	3702	7.68751e-05	0.0167407	0.0768751	16.7407	GCF_000918795.1	Mycobacterium phage Courthouse, complete genome
GCF_000919275.1_ViralProj240733_genomic	76260	152520	17	4115	0.000111461	0.0269801	0.111461	26.9801	GCF_000919275.1	Mycobacterium phage Lilac, complete genome
GCF_000919335.1_ViralProj240745_genomic	106327	212654	17	3436	7.99421e-05	0.0161577	0.0799421	16.1577	GCF_000919335.1	Mycobacterium phage Thibault, complete genome
GCF_000922975.1_ViralProj253320_genomic	68807	137614	17	4913	0.000123534	0.0357013	0.123534	35.7013	GCF_000922975.1	Mycobacterium phage Manad, complete genome
GCF_000925915.1_ViralProj266787_genomic	58550	117100	17	7855	0.000145175	0.0670794	0.145175	67.0794	GCF_000925915.1	Mycobacteriophage Taj, complete genome
GCF_000954695.1_ViralProj276872_genomic	71200	142400	17	3374	0.000119382	0.0236938	0.119382	23.6938	GCF_000954695.1	Arthrobacter phage vB_ArtM-ArV1, complete genome
GCF_001500775.1_ViralProj307786_genomic	56445	112890	17	3363	0.000150589	0.0297901	0.150589	29.7901	GCF_001500775.1	Streptomyces phage phiSAJS1, complete genome
GCF_001502935.1_ViralProj307809_genomic	59416	118832	17	7424	0.000143059	0.0624748	0.143059	62.4748	GCF_001502935.1	Mycobacterium phage Florinda, complete genome
GCF_001503275.1_ViralProj307883_genomic	58065	116130	17	3924	0.000146388	0.0337897	0.146388	33.7897	GCF_001503275.1	Mycobacterium phage Mufasa, complete genome
GCF_001505255.1_ViralProj307956_genomic	68293	136586	17	4643	0.000124464	0.0339932	0.124464	33.9932	GCF_001505255.1	Mycobacterium phage Phipps, complete sequence
GCF_001505335.1_ViralProj307972_genomic	57328	114656	17	7255	0.00014827	0.0632762	0.14827	63.2762	GCF_001505335.1	Mycobacterium phage CaptainTrips, complete genome
GCF_001714455.1_ViralProj339878_genomic	32690	65380	17	3760	0.000260018	0.0575099	0.260018	57.5099	GCF_001714455.1	Equine adenovirus 1 strain M1, complete genome
GCF_001745255.1_ViralProj344168_genomic	38071	76142	17	5913	0.000223267	0.0776575	0.223267	77.6575	GCF_001745255.1	Propionibacterium phage PFR1, complete genome
GCF_000841365.1_ViralProj14271_genomic	57050	114100	16	3619	0.000140228	0.0317178	0.140228	31.7178	GCF_000841365.1	Mycobacterium phage Che9c, complete genome
GCF_000874805.1_ViralProj31093_genomic	154641	309282	16	3222	5.17327e-05	0.0104177	0.0517327	10.4177	GCF_000874805.1	Feldmannia species virus, complete genome
GCF_000882015.1_ViralProj33871_genomic	69378	138756	16	3989	0.00011531	0.0287483	0.11531	28.7483	GCF_000882015.1	Mycobacterium phage Phlyer, complete genome
GCF_000889215.1_ViralProj51669_genomic	59798	119596	16	5665	0.000133784	0.0473678	0.133784	47.3678	GCF_000889215.1	Mycobacterium phage CrimD, complete genome
GCF_000890695.1_ViralProj64487_genomic	35499	70998	16	16055	0.000225358	0.226133	0.225358	226.133	GCF_000890695.1	Simian adenovirus 49, complete genome
GCF_000902655.1_ViralProj182227_genomic	202946	405892	16	6226	3.94194e-05	0.0153391	0.0394194	15.3391	GCF_000902655.1	Murid herpesvirus 8 isolate England, complete genome
GCF_000913475.1_ViralProj218146_genomic	31967	63934	16	10100	0.000250258	0.157975	0.250258	157.975	GCF_000913475.1	Simian adenovirus 18, complete genome
GCF_000913555.1_ViralProj219120_genomic	69815	139630	16	5635	0.000114589	0.0403567	0.114589	40.3567	GCF_000913555.1	Mycobacterium phage Dylan, complete genome
GCF_000917715.1_ViralProj240752_genomic	59016	118032	16	6766	0.000135556	0.0573234	0.135556	57.3234	GCF_000917715.1	Mycobacterium phage SG4, complete genome
GCF_000920135.1_ViralProj240735_genomic	57387	114774	16	6593	0.000139404	0.0574433	0.139404	57.4433	GCF_000920135.1	Mycobacterium phage GUmbie, complete genome
GCF_001501215.1_ViralProj307743_genomic	45161	90322	16	4994	0.000177144	0.0552911	0.177144	55.2911	GCF_001501215.1	Mycobacterium phage Cambiare, complete genome
GCF_001502395.1_ViralProj307201_genomic	58671	117342	16	5956	0.000136354	0.0507576	0.136354	50.7576	GCF_001502395.1	Mycobacterium phage Quico, complete genome
GCF_001505975.1_ViralProj307969_genomic	110764	221528	16	3451	7.22256e-05	0.0155782	0.0722256	15.5782	GCF_001505975.1	Mycobacterium phage MiaZeal, complete genome
GCF_001736555.1_ViralProj343513_genomic	55524	111048	16	4178	0.000144082	0.0376234	0.144082	37.6234	GCF_001736555.1	Gordonia phage BritBrat, complete genome
GCF_001754345.1_ViralProj344621_genomic	50346	100692	16	7026	0.0001589	0.0697771	0.1589	69.7771	GCF_001754345.1	Gordonia phage Kita, complete genome
GCF_000843065.1_ViralProj14272_genomic	69777	139554	15	3875	0.000107485	0.027767	0.107485	27.767	GCF_000843065.1	Mycobacterium phage Corndog, complete genome
GCF_000846225.1_ViralProj14394_genomic	59471	118942	15	5422	0.000126112	0.0455852	0.126112	45.5852	GCF_000846225.1	Mycobacterium phage Che8, complete genome
GCF_000847045.1_ViralProj14564_genomic	330611	661222	15	4704	2.26853e-05	0.0071141	0.0226853	7.1141	GCF_000847045.1	Paramecium bursaria Chlorella virus 1, complete genome
GCF_000847325.1_ViralProj14626_genomic	34450	68900	15	4270	0.000217707	0.0619739	0.217707	61.9739	GCF_000847325.1	Simian adenovirus 1, complete genome
GCF_000880575.1_ViralProj32005_genomic	47057	94114	15	4987	0.000159381	0.0529889	0.159381	52.9889	GCF_000880575.1	Mycobacterium phage Brujita, complete genome
GCF_000895775.1_ViralProj80925_genomic	46140	92280	15	3907	0.000162549	0.0423385	0.162549	42.3385	GCF_000895775.1	Nocardia phage NBR1, complete genome
GCF_000907575.1_ViralProj206482_genomic	53359	106718	15	3763	0.000140557	0.0352612	0.140557	35.2612	GCF_000907575.1	Mycobacterium phage WIVsmall, complete genome
GCF_000915735.1_ViralProj240031_genomic	57775	115550	15	6868	0.000129814	0.0594375	0.129814	59.4375	GCF_000915735.1	Mycobacterium phage Saal, complete genome
GCF_000919215.1_ViralProj240721_genomic	48984	97968	15	3451	0.000153111	0.0352258	0.153111	35.2258	GCF_000919215.1	Mycobacterium phage BigNuz, complete genome
GCF_000954735.1_ViralProj276880_genomic	54986	109972	15	7049	0.000136398	0.0640981	0.136398	64.0981	GCF_000954735.1	Mycobacterium phage Hades, complete genome
GCF_001308455.2_ViralProj297387_genomic	160358	320716	15	6825	4.67704e-05	0.0212805	0.0467704	21.2805	GCF_001308455.2	Testudinid herpesvirus 3 strain 1976, complete genome
GCF_001430595.1_ViralProj300246_genomic	35159	70318	15	6483	0.000213317	0.0921955	0.213317	92.1955	GCF_001430595.1	Simian adenovirus 16 strain C-8, complete genome
GCF_001501815.1_ViralProj307708_genomic	58985	117970	15	5993	0.000127151	0.0508011	0.127151	50.8011	GCF_001501815.1	Mycobacterium phage Bipolar, complete genome
GCF_001501835.1_ViralProj307712_genomic	109800	219600	15	3272	6.8306e-05	0.0148998	0.068306	14.8998	GCF_001501835.1	Mycobacterium phage Ariel, complete genome
GCF_001502455.1_ViralProj307713_genomic	58472	116944	15	6764	0.000128267	0.0578396	0.128267	57.8396	GCF_001502455.1	Mycobacterium phage Llama, complete genome
GCF_001504515.1_ViralProj307970_genomic	60609	121218	15	4326	0.000123744	0.0356878	0.123744	35.6878	GCF_001504515.1	Mycobacterium phage Murucutumbu, complete genome
GCF_001743615.1_ViralProj344097_genomic	54167	108334	15	7614	0.000138461	0.0702826	0.138461	70.2826	GCF_001743615.1	Gordonia phage CarolAnn, complete genome
GCF_001755685.1_ViralProj344631_genomic	54751	109502	15	6736	0.000136984	0.0615149	0.136984	61.5149	GCF_001755685.1	Mycobacterium phage Brocalys, complete genome
GCF_000844865.1_ViralProj14468_genomic	221454	442908	14	8111	3.16093e-05	0.0183131	0.0316093	18.3131	GCF_000844865.1	Macacine herpesvirus 3, complete genome
GCF_000845985.1_ViralProj14535_genomic	35083	70166	14	3895	0.000199527	0.0555112	0.199527	55.5112	GCF_000845985.1	Human adenovirus D, complete genome
GCF_000846205.1_ViralProj14390_genomic	161046	322092	14	3796	4.34658e-05	0.0117855	0.0434658	11.7855	GCF_000846205.1	Lymantria dispar MNPV, complete genome
GCF_000846905.1_ViralProj14544_genomic	140131	280262	14	4305	4.99533e-05	0.0153606	0.0499533	15.3606	GCF_000846905.1	Singapore grouper iridovirus, complete genome
GCF_000859665.1_ViralProj15152_genomic	35994	71988	14	4988	0.000194477	0.0692893	0.194477	69.2893	GCF_000859665.1	Human adenovirus E, complete genome
GCF_000869885.1_ViralProj17149_genomic	56852	113704	14	4636	0.000123127	0.0407725	0.123127	40.7725	GCF_000869885.1	Mycobacterium phage Llij, complete genome
GCF_000874685.1_ViralProj30697_genomic	68090	136180	14	3335	0.000102805	0.0244896	0.102805	24.4896	GCF_000874685.1	Mycobacterium phage Phaedrus, complete genome
GCF_000880295.1_ViralProj30693_genomic	58037	116074	14	5038	0.000120613	0.0434033	0.120613	43.4033	GCF_000880295.1	Mycobacterium phage Boomer, complete genome
GCF_000881555.1_ViralProj32017_genomic	58554	117108	14	5440	0.000119548	0.0464528	0.119548	46.4528	GCF_000881555.1	Mycobacterium phage Pacc40, complete genome
GCF_000890095.1_ViralProj51673_genomic	73453	146906	14	3876	9.5299e-05	0.0263842	0.095299	26.3842	GCF_000890095.1	Mycobacterium phage LeBron, complete genome
GCF_000890555.1_ViralProj62241_genomic	44055	88110	14	4490	0.000158892	0.050959	0.158892	50.959	GCF_000890555.1	Fowl adenovirus E, complete genome
GCF_000892215.1_ViralProj62491_genomic	124335	248670	14	4585	5.62995e-05	0.0184381	0.0562995	18.4381	GCF_000892215.1	Rodent herpesvirus Peru, complete genome
GCF_000910795.1_ViralProj215113_genomic	76129	152258	14	3273	9.19492e-05	0.0214964	0.0919492	21.4964	GCF_000910795.1	Mycobacterium phage Crossroads, complete genome
GCF_000910855.1_ViralProj215125_genomic	108297	216594	14	2743	6.46371e-05	0.0126642	0.0646371	12.6642	GCF_000910855.1	Mycobacterium phage Redno2, complete genome
GCF_000911555.1_ViralProj230590_genomic	37372	74744	14	4871	0.000187306	0.0651691	0.187306	65.1691	GCF_000911555.1	Arthrobacter phage vB_ArS-ArV2, complete genome
GCF_000917755.1_ViralProj240760_genomic	67949	135898	14	3366	0.000103018	0.0247686	0.103018	24.7686	GCF_000917755.1	Mycobacterium phage Gadjet, complete genome
GCF_000918555.1_ViralProj240718_genomic	59672	119344	14	3846	0.000117308	0.0322262	0.117308	32.2262	GCF_000918555.1	Mycobacterium phage BarrelRoll, complete genome
GCF_000919975.1_ViralProj248629_genomic	65243	130486	14	3817	0.000107291	0.0292522	0.107291	29.2522	GCF_000919975.1	Mycobacterium phage MosMoris, complete genome
GCF_000955095.1_ViralProj276878_genomic	109871	219742	14	3222	6.37111e-05	0.0146626	0.0637111	14.6626	GCF_000955095.1	Mycobacterium phage Minerva, complete genome
GCF_000955395.1_ViralProj276869_genomic	46869	93738	14	4283	0.000149352	0.0456912	0.149352	45.6912	GCF_000955395.1	Mycobacterium phage Malithi, complete genome
GCF_001308775.1_ViralProj298047_genomic	496396	992792	14	4221	1.41016e-05	0.00425165	0.0141016	4.25165	GCF_001308775.1	Apis mellifera filamentous virus isolate CH-CO5, partial genome
GCF_001430555.1_ViralProj300238_genomic	35685	71370	14	9248	0.000196161	0.129578	0.196161	129.578	GCF_001430555.1	Simian adenovirus 8 strain P-5, complete genome
GCF_001500455.1_ViralProj307722_genomic	50113	100226	14	2938	0.000139684	0.0293138	0.139684	29.3138	GCF_001500455.1	Streptomyces phage Izzy, complete genome
GCF_001501115.1_ViralProj307723_genomic	58338	116676	14	7516	0.00011999	0.0644177	0.11999	64.4177	GCF_001501115.1	Mycobacterium phage Ovechkin, complete genome
GCF_001502535.1_ViralProj307729_genomic	56826	113652	14	4971	0.000123183	0.0437388	0.123183	43.7388	GCF_001502535.1	Mycobacterium phage Kimberlium, complete genome
GCF_001503615.1_ViralProj307951_genomic	59878	119756	14	3138	0.000116904	0.0262033	0.116904	26.2033	GCF_001503615.1	Pseudomonas phage PaMx11, complete genome
GCF_001504195.1_ViralProj307906_genomic	59652	119304	14	5420	0.000117347	0.0454302	0.117347	45.4302	GCF_001504195.1	Mycobacterium phage Dante, complete genome
GCF_001629825.1_ViralProj318899_genomic	37545	75090	14	4805	0.000186443	0.0639899	0.186443	63.9899	GCF_001629825.1	Bat mastadenovirus WIV9, complete genome
GCF_001736655.1_ViralProj343533_genomic	43505	87010	14	6392	0.000160901	0.0734628	0.160901	73.4628	GCF_001736655.1	Gordonia phage Gsput1, complete genome
GCF_001745595.1_ViralProj344095_genomic	44929	89858	14	3836	0.000155801	0.0426896	0.155801	42.6896	GCF_001745595.1	Gordonia phage Eyre, complete genome
GCF_001755285.1_ViralProj344636_genomic	58871	117742	14	3649	0.000118904	0.0309915	0.118904	30.9915	GCF_001755285.1	Arthrobacter phage KellEzio, complete genome
GCF_001887825.1_ViralProj355304_genomic	327147	654294	14	4019	2.13971e-05	0.0061425	0.0213971	6.1425	GCF_001887825.1	Only Syngen Nebraska virus 5, complete genome
GCF_000839725.1_ViralProj14106_genomic	159160	318320	13	4600	4.08394e-05	0.0144509	0.0408394	14.4509	GCF_000839725.1	Meleagrid herpesvirus 1, complete genome
GCF_000864025.1_ViralProj15535_genomic	30889	61778	13	5312	0.000210431	0.0859853	0.210431	85.9853	GCF_000864025.1	Haloarcula phage SH1, complete genome
GCF_000869225.1_ViralProj17171_genomic	69059	138118	13	2755	9.41224e-05	0.0199467	0.0941224	19.9467	GCF_000869225.1	Mycobacterium phage Pipefish, complete genome
GCF_000883115.1_ViralProj32019_genomic	58578	117156	13	4316	0.000110963	0.0368398	0.110963	36.8398	GCF_000883115.1	Mycobacterium phage Ramsey, complete genome
GCF_000892115.1_ViralProj67415_genomic	75960	151920	13	2921	8.55714e-05	0.0192272	0.0855714	19.2272	GCF_000892115.1	Mycobacterium phage Faith1, complete genome
GCF_000894255.1_ViralProj81175_genomic	39474	78948	13	4644	0.000164665	0.0588235	0.164665	58.8235	GCF_000894255.1	Rhodococcus phage REQ3, complete genome
GCF_000912515.1_ViralProj215126_genomic	59179	118358	13	4900	0.000109836	0.0413998	0.109836	41.3998	GCF_000912515.1	Mycobacterium phage Bobi, complete genome
GCF_000917615.1_ViralProj240732_genomic	53526	107052	13	2991	0.000121436	0.0279397	0.121436	27.9397	GCF_000917615.1	Mycobacterium phage Trixie, complete genome
GCF_000920835.1_ViralProj248631_genomic	57315	114630	13	3355	0.000113408	0.0292681	0.113408	29.2681	GCF_000920835.1	Mycobacterium phage ZoeJ, complete genome
GCF_000954355.1_ViralProj276875_genomic	59419	118838	13	5674	0.000109393	0.0477457	0.109393	47.7457	GCF_000954355.1	Mycobacterium phage BuzzLyseyear, complete genome
GCF_000954675.1_ViralProj276868_genomic	58211	116422	13	3397	0.000111663	0.0291783	0.111663	29.1783	GCF_000954675.1	Mycobacterium phage Milly, complete genome
GCF_000955075.1_ViralProj276874_genomic	60727	121454	13	5552	0.000107036	0.0457128	0.107036	45.7128	GCF_000955075.1	Mycobacteriophage Estave1, complete genome
GCF_001041735.1_ViralProj287959_genomic	47800	95600	13	4057	0.000135983	0.0424372	0.135983	42.4372	GCF_001041735.1	Aurantimonas phage AmM-1 DNA, complete sequence
GCF_001470315.1_ViralProj306280_genomic	56669	113338	13	5543	0.000114701	0.0489068	0.114701	48.9068	GCF_001470315.1	Mycobacterium phage Cabrinians, complete genome
GCF_001470895.1_ViralProj306291_genomic	67617	135234	13	3071	9.61297e-05	0.0227088	0.0961297	22.7088	GCF_001470895.1	Gordonia phage GTE8, complete genome
GCF_001505615.1_ViralProj307897_genomic	55094	110188	13	6379	0.00011798	0.057892	0.11798	57.892	GCF_001505615.1	Mycobacterium phage PopTart, complete genome
GCF_001630065.1_ViralProj319066_genomic	37556	75112	13	4228	0.000173075	0.0562893	0.173075	56.2893	GCF_001630065.1	Bat mastadenovirus WIV10, complete genome
GCF_001736455.1_ViralProj343538_genomic	45858	91716	13	5780	0.000141742	0.0630206	0.141742	63.0206	GCF_001736455.1	Gordonia phage Vendetta, complete genome
GCF_001736735.1_ViralProj343504_genomic	45858	91716	13	5780	0.000141742	0.0630206	0.141742	63.0206	GCF_001736735.1	Gordonia phage Splinter, complete genome
GCF_001737095.1_ViralProj343531_genomic	41207	82414	13	5635	0.00015774	0.0683743	0.15774	68.3743	GCF_001737095.1	Gordonia phage GMA1, complete genome
GCF_001743855.1_ViralProj344151_genomic	38773	77546	13	4583	0.000167642	0.0591004	0.167642	59.1004	GCF_001743855.1	Rhodovulum phage vB_RhkS_P1, complete genome
GCF_001744295.1_ViralProj344098_genomic	47898	95796	13	9339	0.000135705	0.0974884	0.135705	97.4884	GCF_001744295.1	Gordonia phage CaptainKirk2, complete genome
GCF_001745175.1_ViralProj344149_genomic	76012	152024	13	2971	8.55128e-05	0.019543	0.0855128	19.543	GCF_001745175.1	Mycobacterium phage Gardann, complete genome
GCF_001745275.1_ViralProj344173_genomic	53431	106862	13	5711	0.000121652	0.0534428	0.121652	53.4428	GCF_001745275.1	Gordonia phage Nymphadora, complete genome
GCF_001754145.1_ViralProj344343_genomic	53717	107434	13	4518	0.000121005	0.0420537	0.121005	42.0537	GCF_001754145.1	Gordonia phage BaxterFox, complete genome
GCF_001884535.1_ViralProj353700_genomic	49979	99958	13	4887	0.000130055	0.0488905	0.130055	48.8905	GCF_001884535.1	Gordonia phage GAL1, complete genome
GCF_000840885.1_ViralProj14339_genomic	56276	112552	12	4634	0.000106617	0.0411721	0.106617	41.1721	GCF_000840885.1	Mycobacterium phage Che9d, complete genome
GCF_000844605.1_ViralProj14415_genomic	35580	71160	12	2595	0.000168634	0.0364671	0.168634	36.4671	GCF_000844605.1	Pseudomonas phage phiCTX, complete genome
GCF_000845665.1_ViralProj14458_genomic	119451	238902	12	10007	5.02298e-05	0.0418875	0.0502298	41.8875	GCF_000845665.1	Murine herpesvirus 68 strain WUMS, complete genome
GCF_000867825.1_ViralProj18305_genomic	321240	642480	12	3891	1.86776e-05	0.00605622	0.0186776	6.05622	GCF_000867825.1	Paramecium bursaria Chlorella virus FR483, complete genome
GCF_000869905.1_ViralProj17169_genomic	56692	113384	12	5708	0.000105835	0.0503422	0.105835	50.3422	GCF_000869905.1	Mycobacterium phage PMC, complete genome
GCF_000872705.1_ViralProj28841_genomic	62337	124674	12	2710	9.6251e-05	0.0217367	0.096251	21.7367	GCF_000872705.1	Azospirillum phage Cd, complete genome
GCF_000885455.1_ViralProj42429_genomic	135797	271594	12	6250	4.41836e-05	0.0230123	0.0441836	23.0123	GCF_000885455.1	Felid herpesvirus 1, complete genome
GCF_000887155.1_ViralProj46607_genomic	52141	104282	12	6115	0.000115073	0.0586391	0.115073	58.6391	GCF_000887155.1	Mycobacterium phage Ardmore, complete genome
GCF_000897775.1_ViralProj177524_genomic	40474	80948	12	2507	0.000148243	0.0309705	0.148243	30.9705	GCF_000897775.1	Streptomyce phage TG1, complete genome
GCF_000899395.1_ViralProj177533_genomic	29202	58404	12	3560	0.000205465	0.0609547	0.205465	60.9547	GCF_000899395.1	Propionibacterium phage P105, complete genome
GCF_000899415.1_ViralProj177537_genomic	29348	58696	12	3954	0.000204443	0.067364	0.204443	67.364	GCF_000899415.1	Propionibacterium phage P1.1, complete genome
GCF_000900815.1_ViralProj181228_genomic	290304	580608	12	3171	2.0668e-05	0.00546152	0.020668	5.46152	GCF_000900815.1	Cyprinid herpesvirus 2 strain ST-J1, complete genome
GCF_000907375.1_ViralProj203280_genomic	45781	91562	12	2516	0.000131059	0.0274786	0.131059	27.4786	GCF_000907375.1	Fowl adenovirus 5 strain 340, complete genome
GCF_000910835.1_ViralProj215121_genomic	58043	116086	12	5379	0.000103372	0.0463363	0.103372	46.3363	GCF_000910835.1	Mycobacteriophage Daenerys, complete genome
GCF_000911535.1_ViralProj230586_genomic	68196	136392	12	2807	8.79817e-05	0.0205804	0.0879817	20.5804	GCF_000911535.1	Mycobacterium phage Bernardo, complete genome
GCF_000911835.1_ViralProj215115_genomic	55213	110426	12	5655	0.00010867	0.0512108	0.10867	51.2108	GCF_000911835.1	Mycobacterium phage Jabbawokkie, complete genome
GCF_000912055.1_ViralProj219111_genomic	29140	58280	12	4892	0.000205903	0.0839396	0.205903	83.9396	GCF_000912055.1	Propionibacterium phage PHL111M01, complete genome
GCF_000914735.1_ViralProj240037_genomic	56789	113578	12	3629	0.000105654	0.0319516	0.105654	31.9516	GCF_000914735.1	Clavibacter phage CN1A, complete genome
GCF_000917495.1_ViralProj240715_genomic	69279	138558	12	2722	8.66063e-05	0.0196452	0.0866063	19.6452	GCF_000917495.1	Mycobacterium phage Rumpelstiltskin, complete genome
GCF_000919435.1_ViralProj240768_genomic	53003	106006	12	3136	0.000113201	0.0295832	0.113201	29.5832	GCF_000919435.1	Mycobacterium phage Bruns, complete genome
GCF_000920255.1_ViralProj240759_genomic	64613	129226	12	6074	9.28606e-05	0.0470029	0.0928606	47.0029	GCF_000920255.1	Mycobacterium phage Dori, complete genome
GCF_000920275.1_ViralProj240766_genomic	48420	96840	12	5629	0.000123916	0.0581268	0.123916	58.1268	GCF_000920275.1	Mycobacterium phage Babsiella, complete genome
GCF_000920295.1_ViralProj240770_genomic	68711	137422	12	2886	8.73223e-05	0.021001	0.0873223	21.001	GCF_000920295.1	Mycobacterium phage Akoma, complete genome
GCF_001190085.1_ViralProj291270_genomic	29463	58926	12	5799	0.000203645	0.0984116	0.203645	98.4116	GCF_001190085.1	Propionibacterium phage Wizzo, complete genome
GCF_001502415.1_ViralProj307687_genomic	47618	95236	12	3936	0.000126003	0.0413289	0.126003	41.3289	GCF_001502415.1	Mycobacterium phage Brusacoram, complete genome
GCF_001502475.1_ViralProj307717_genomic	49949	99898	12	2351	0.000120123	0.023534	0.120123	23.534	GCF_001502475.1	Streptomyces phage Caliburn, complete genome
GCF_001502595.1_ViralProj307741_genomic	44492	88984	12	4659	0.000134856	0.0523577	0.134856	52.3577	GCF_001502595.1	Mycobacterium phage MOOREtheMARYer, complete genome
GCF_001504895.1_ViralProj307884_genomic	76271	152542	12	3086	7.86669e-05	0.0202305	0.0786669	20.2305	GCF_001504895.1	Mycobacterium phage Archie, complete genome
GCF_001630005.1_ViralProj319065_genomic	38073	76146	12	4161	0.000157592	0.054645	0.157592	54.645	GCF_001630005.1	Bat mastadenovirus WIV11, complete genome
GCF_001736335.1_ViralProj343514_genomic	46570	93140	12	4192	0.000128838	0.0450075	0.128838	45.0075	GCF_001736335.1	Gordonia phage Bowser, complete genome
GCF_001745615.1_ViralProj344099_genomic	92580	185160	12	3011	6.48088e-05	0.0162616	0.0648088	16.2616	GCF_001745615.1	Gordonia phage Bantam, complete genome
GCF_001754765.1_ViralProj344618_genomic	46895	93790	12	4823	0.000127945	0.0514234	0.127945	51.4234	GCF_001754765.1	Gordonia phage Schwabeltier, complete genome
GCF_000846365.1_ViralProj14422_genomic	162114	324228	11	8369	3.39267e-05	0.0258121	0.0339267	25.8121	GCF_000846365.1	Human herpesvirus 6B, complete genome
GCF_000859545.1_ViralProj15127_genomic	65195	130390	11	2642	8.43623e-05	0.0202623	0.0843623	20.2623	GCF_000859545.1	Pseudomonas phage F116, complete genome
GCF_000885675.1_ViralProj39353_genomic	34920	69840	11	2896	0.000157503	0.0414662	0.157503	41.4662	GCF_000885675.1	Human adenovirus 54, complete genome
GCF_000887555.1_ViralProj51667_genomic	59598	119196	11	4336	9.2285e-05	0.0363771	0.092285	36.3771	GCF_000887555.1	Mycobacterium phage Angelica, complete genome
GCF_000895215.1_ViralProj81171_genomic	49330	98660	11	3558	0.000111494	0.0360632	0.111494	36.0632	GCF_000895215.1	Rhodococcus phage REQ2, complete genome
GCF_000907455.1_ViralProj206031_genomic	52617	105234	11	2729	0.000104529	0.0259327	0.104529	25.9327	GCF_000907455.1	Mycobacterium phage HINdeR, complete genome
GCF_000910055.1_ViralProj206481_genomic	51077	102154	11	2283	0.000107681	0.0223486	0.107681	22.3486	GCF_000910055.1	Streptomyces phage Zemlya, complete genome
GCF_000912075.1_ViralProj219115_genomic	29377	58754	11	3460	0.000187221	0.0588896	0.187221	58.8896	GCF_000912075.1	Propionibacterium phage PHL067M10, complete genome
GCF_000913335.1_ViralProj215124_genomic	72108	144216	11	3272	7.62745e-05	0.0226882	0.0762745	22.6882	GCF_000913335.1	Mycobacterium phage Catdawg, complete genome
GCF_000919235.1_ViralProj240725_genomic	53142	106284	11	3869	0.000103496	0.0364025	0.103496	36.4025	GCF_000919235.1	Mycobacterium phage Perseus, complete genome
GCF_000925815.1_ViralProj266767_genomic	59601	119202	11	2888	9.22803e-05	0.0242278	0.0922803	24.2278	GCF_000925815.1	Ruegeria phage DSS3-P1, complete genome
GCF_000954375.1_ViralProj276879_genomic	60285	120570	11	2584	9.12333e-05	0.0214315	0.0912333	21.4315	GCF_000954375.1	Mycobacterium phage Squirty, complete genome
GCF_000955055.1_ViralProj276870_genomic	61251	122502	11	3836	8.97945e-05	0.0313138	0.0897945	31.3138	GCF_000955055.1	Mycobacterium phage Keshu, complete genome
GCF_000955455.1_ViralProj276881_genomic	63334	126668	11	4138	8.68412e-05	0.0326681	0.0868412	32.6681	GCF_000955455.1	Mycobacterium phage Sparky, complete genome
GCF_001041635.1_ViralProj288014_genomic	29751	59502	11	3872	0.000184868	0.0650734	0.184868	65.0734	GCF_001041635.1	Propionibacterium phage PHL095N00, complete genome
GCF_001041915.1_ViralProj287999_genomic	58076	116152	11	5986	9.47035e-05	0.0515359	0.0947035	51.5359	GCF_001041915.1	Mycobacterium phage Fionnbharth, complete genome
GCF_001190435.1_ViralProj291267_genomic	29517	59034	11	3675	0.000186333	0.0622523	0.186333	62.2523	GCF_001190435.1	Propionibacterium phage Lauchelly, complete genome
GCF_001190715.1_ViralProj291269_genomic	28876	57752	11	3592	0.00019047	0.062197	0.19047	62.197	GCF_001190715.1	Propionibacterium phage Attacne, complete genome
GCF_001190735.1_ViralProj291273_genomic	29594	59188	11	3332	0.000185848	0.0562952	0.185848	56.2952	GCF_001190735.1	Propionibacterium phage SKKY, complete genome
GCF_001430035.1_ViralProj300256_genomic	171454	342908	11	2011	3.20786e-05	0.00586455	0.0320786	5.86455	GCF_001430035.1	Yellowstone lake phycodnavirus 3 DNA, complete genome, isolate: 3
GCF_001470615.1_ViralProj306281_genomic	56275	112550	11	5422	9.77343e-05	0.0481741	0.0977343	48.1741	GCF_001470615.1	Mycobacterium phage Sparkdehlily, complete genome
GCF_001501895.1_ViralProj307724_genomic	49452	98904	11	1995	0.000111219	0.0201711	0.111219	20.1711	GCF_001501895.1	Streptomyces phage Amela, complete genome
GCF_001502495.1_ViralProj307721_genomic	50165	100330	11	2739	0.000109638	0.0272999	0.109638	27.2999	GCF_001502495.1	Streptomyces phage Lannister, complete genome
GCF_001502615.1_ViralProj307745_genomic	49203	98406	11	3950	0.000111782	0.0401398	0.111782	40.1398	GCF_001502615.1	Mycobacterium phage Phayonce, complete genome
GCF_001505155.1_ViralProj307936_genomic	57253	114506	11	5802	9.60648e-05	0.0506698	0.0960648	50.6698	GCF_001505155.1	Mycobacterium phage Cheetobro, complete genome
GCF_001736415.1_ViralProj343530_genomic	45537	91074	11	7893	0.000120781	0.0866658	0.120781	86.6658	GCF_001736415.1	Gordonia phage GMA4, complete genome
GCF_001744255.1_ViralProj344090_genomic	41857	83714	11	4065	0.0001314	0.0485582	0.1314	48.5582	GCF_001744255.1	Gordonia phage Nyceirae, complete genome
GCF_001754325.1_ViralProj344617_genomic	47880	95760	11	3840	0.000114871	0.0401003	0.114871	40.1003	GCF_001754325.1	Gordonia phage SoilAssassin, complete genome
GCF_001755585.1_ViralProj344611_genomic	48670	97340	11	3833	0.000113006	0.0393774	0.113006	39.3774	GCF_001755585.1	Mycobacterium phage Shipwreck, complete genome
GCF_001755705.1_ViralProj344635_genomic	58560	117120	11	3021	9.39208e-05	0.0257941	0.0939208	25.7941	GCF_001755705.1	Arthrobacter phage Kitkat, complete genome
GCF_000841385.1_ViralProj14275_genomic	50913	101826	10	1873	9.82067e-05	0.0183941	0.0982067	18.3941	GCF_000841385.1	Mycobacterium phage Bxz2, complete genome
GCF_000846705.1_ViralProj14491_genomic	34246	68492	10	2896	0.000146002	0.0422823	0.146002	42.2823	GCF_000846705.1	Simian adenovirus 3, complete genome
GCF_000847005.1_ViralProj14566_genomic	148687	297374	10	2409	3.36277e-05	0.00810091	0.0336277	8.10091	GCF_000847005.1	Gallid herpesvirus 1, complete genome
GCF_000865825.1_ViralProj15618_genomic	407339	814678	10	10991	1.22748e-05	0.0134912	0.0122748	13.4912	GCF_000865825.1	Emiliania huxleyi virus 86, complete genome
GCF_000871645.1_ViralProj19767_genomic	29739	59478	10	3103	0.000168129	0.0521706	0.168129	52.1706	GCF_000871645.1	Propionibacterium phage PA6, complete genome
GCF_000879115.1_ViralProj28741_genomic	43548	87096	10	2026	0.000114816	0.0232617	0.114816	23.2617	GCF_000879115.1	Pseudomonas phage LUZ19, complete genome
GCF_000897835.1_ViralProj177536_genomic	29612	59224	10	3919	0.00016885	0.0661725	0.16885	66.1725	GCF_000897835.1	Propionibacterium phage P100_1, complete genome
GCF_000898795.1_ViralProj177530_genomic	29729	59458	10	3626	0.000168186	0.0609842	0.168186	60.9842	GCF_000898795.1	Propionibacterium phage P14.4, complete genome
GCF_000903775.1_ViralProj184149_genomic	62952	125904	10	2491	7.94256e-05	0.0197849	0.0794256	19.7849	GCF_000903775.1	Burkholderia phage BcepMigl, complete genome
GCF_000908235.1_ViralProj196975_genomic	28072	56144	10	2517	0.000178113	0.0448311	0.178113	44.8311	GCF_000908235.1	Halovirus PH1, complete genome
GCF_000909095.1_ViralProj206036_genomic	51552	103104	10	2582	9.69894e-05	0.0250427	0.0969894	25.0427	GCF_000909095.1	Streptomyces phage Sujidade, complete genome
GCF_000911015.1_ViralProj219109_genomic	29467	58934	10	4153	0.000169681	0.0704687	0.169681	70.4687	GCF_000911015.1	Propionibacterium phage PHL071N05, complete genome
GCF_000911875.1_ViralProj215123_genomic	54314	108628	10	3408	9.20573e-05	0.0313731	0.0920573	31.3731	GCF_000911875.1	Mycobacteriophage Velveteen, complete genome
GCF_000912035.1_ViralProj219107_genomic	29200	58400	10	3268	0.000171233	0.0559589	0.171233	55.9589	GCF_000912035.1	Propionibacterium phage PHL113M01, complete genome
GCF_000912115.1_ViralProj219123_genomic	53701	107402	10	3563	9.31081e-05	0.0331744	0.0931081	33.1744	GCF_000912115.1	Mycobacterium phage Sarfire, complete genome
GCF_000917275.1_ViralProj240036_genomic	42240	84480	10	3250	0.000118371	0.0384706	0.118371	38.4706	GCF_000917275.1	Mycobacterium phage MichelleMyBell, complete genome
GCF_000917635.1_ViralProj240736_genomic	54470	108940	10	3667	9.17936e-05	0.0336607	0.0917936	33.6607	GCF_000917635.1	Mycobacterium phage Avani, complete genome
GCF_000918295.1_ViralProj248628_genomic	53255	106510	10	3439	9.38879e-05	0.032288	0.0938879	32.288	GCF_000918295.1	Mycobacterium phage Lamina13, complete genome
GCF_000920115.1_ViralProj240731_genomic	50844	101688	10	2689	9.834e-05	0.0264436	0.09834	26.4436	GCF_000920115.1	Mycobacterium phage RidgeCB, complete genome
GCF_000926775.1_ViralProj266660_genomic	53332	106664	10	2198	9.37523e-05	0.0206068	0.0937523	20.6068	GCF_000926775.1	Mycobacteriophage RedRock, complete genome
GCF_000954715.1_ViralProj276876_genomic	57052	114104	10	4292	8.76393e-05	0.0376148	0.0876393	37.6148	GCF_000954715.1	Mycobacterium phage Inventum, complete genome
GCF_001041215.1_ViralProj288005_genomic	29327	58654	10	3715	0.000170491	0.0633375	0.170491	63.3375	GCF_001041215.1	Propionibacterium phage PHL171M01, complete genome
GCF_001041275.1_ViralProj288017_genomic	29491	58982	10	3883	0.000169543	0.0658336	0.169543	65.8336	GCF_001041275.1	Propionibacterium phage PHL082M00, complete genome
GCF_001041615.1_ViralProj288010_genomic	29003	58006	10	2845	0.000172396	0.0490467	0.172396	49.0467	GCF_001041615.1	Propionibacterium phage PHL132N00, complete genome
GCF_001041655.1_ViralProj288018_genomic	29421	58842	10	3306	0.000169947	0.0561844	0.169947	56.1844	GCF_001041655.1	Propionibacterium phage PHL070N00, complete genome
GCF_001190295.1_ViralProj291268_genomic	29461	58922	10	3628	0.000169716	0.0615729	0.169716	61.5729	GCF_001190295.1	Propionibacterium phage Kubed, complete genome
GCF_001470955.1_ViralProj306339_genomic	29407	58814	10	3411	0.000170028	0.0579964	0.170028	57.9964	GCF_001470955.1	Propionibacterium phage PA1-14, complete genome
GCF_001503375.1_ViralProj307903_genomic	51409	102818	10	3387	9.72592e-05	0.0329417	0.0972592	32.9417	GCF_001503375.1	Mycobacterium phage Tasp14, complete genome
GCF_001504975.1_ViralProj307900_genomic	59052	118104	10	4801	8.46711e-05	0.0406506	0.0846711	40.6506	GCF_001504975.1	Mycobacterium phage Enkosi, complete genome
GCF_001698335.1_ViralProj336043_genomic	93139	186278	10	1996	5.36832e-05	0.0107152	0.0536832	10.7152	GCF_001698335.1	Gordonia phage Smoothie, complete genome
GCF_001717355.1_ViralProj340443_genomic	31314	62628	10	4022	0.000159673	0.0642205	0.159673	64.2205	GCF_001717355.1	Haloarcula californiae icosahedral virus 1, complete genome
GCF_001743595.1_ViralProj344093_genomic	44536	89072	10	3366	0.000112269	0.0377897	0.112269	37.7897	GCF_001743595.1	Gordonia phage Hedwig, complete genome
GCF_001744495.1_ViralProj344143_genomic	29347	58694	10	4295	0.000170375	0.0731761	0.170375	73.1761	GCF_001744495.1	Propionibacterium phage Enoki, complete genome
GCF_001755665.1_ViralProj344627_genomic	42395	84790	10	4655	0.000117938	0.0549003	0.117938	54.9003	GCF_001755665.1	Mycobacterium phage Xeno, complete genome
GCF_000840865.2_ViralProj14335_genomic	63882	127764	9	2260	7.04424e-05	0.0176889	0.0704424	17.6889	GCF_000840865.2	Burkholderia cepacia phage Bcep22, complete genome
GCF_000844245.1_ViralProj14515_genomic	34446	68892	9	1780	0.000130639	0.0258375	0.130639	25.8375	GCF_000844245.1	Bovine adenovirus 3 complete genome
GCF_000847505.1_ViralProj14663_genomic	8952	17904	9	3260	0.000502681	0.182082	0.502681	182.082	GCF_000847505.1	Human T-lymphotropic virus 2, complete proviral genome
GCF_000858285.1_ViralProj15198_genomic	124884	249768	9	3407	3.60334e-05	0.0136407	0.0360334	13.6407	GCF_000858285.1	Human herpesvirus 3, complete genome
GCF_000879275.1_ViralMultiSegProj29285_genomic	23576	47152	9	2742	0.000190872	0.0581524	0.190872	58.1524	GCF_000879275.1	American grass carp reovirus segment 1, complete sequence
GCF_000879595.1_ViralProj30517_genomic	53572	107144	9	3570	8.39991e-05	0.0333196	0.0839991	33.3196	GCF_000879595.1	Mycobacterium phage KBG, complete genome
GCF_000892635.1_ViralProj66339_genomic	29017	58034	9	3574	0.000155082	0.0615846	0.155082	61.5846	GCF_000892635.1	Propionibacterium phage PAS50 endogenous virus, complete genome
GCF_000895855.1_ViralProj81177_genomic	51342	102684	9	4965	8.76475e-05	0.0483522	0.0876475	48.3522	GCF_000895855.1	Rhodococcus phage REQ1, complete genome
GCF_000896475.1_ViralProj76743_genomic	39283	78566	9	2239	0.000114553	0.0284983	0.114553	28.4983	GCF_000896475.1	Rhodobacter phage RcapMu, complete genome
GCF_000900295.1_ViralProj177539_genomic	29516	59032	9	3296	0.00015246	0.0558341	0.15246	55.8341	GCF_000900295.1	Propionibacterium phage ATCC29399B_C, complete genome
GCF_000905835.1_ViralProj192609_genomic	180421	360842	9	2717	2.49417e-05	0.00752961	0.0249417	7.52961	GCF_000905835.1	Elephantid herpesvirus 1, complete genome
GCF_000907435.1_ViralProj206027_genomic	49894	99788	9	1867	9.01912e-05	0.0187097	0.0901912	18.7097	GCF_000907435.1	Mycobacterium phage Severus, complete genome
GCF_000908495.1_ViralProj206037_genomic	51252	102504	9	2051	8.78015e-05	0.020009	0.0878015	20.009	GCF_000908495.1	Streptomyces phage Lika, complete genome
GCF_000909855.1_ViralProj215110_genomic	53588	107176	9	3433	8.3974e-05	0.0320314	0.083974	32.0314	GCF_000909855.1	Mycobacteriophage Wheeler, complete genome
GCF_000909975.1_ViralProj206038_genomic	80955	161910	9	3173	5.55864e-05	0.0195973	0.0555864	19.5973	GCF_000909975.1	Mycobacterium phage PegLeg, complete genome
GCF_000911055.1_ViralProj219117_genomic	29511	59022	9	2619	0.000152486	0.0443733	0.152486	44.3733	GCF_000911055.1	Propionibacterium phage PHL010M04, complete genome
GCF_000912675.1_ViralProj219110_genomic	29266	58532	9	4434	0.000153762	0.0757534	0.153762	75.7534	GCF_000912675.1	Propionibacterium phage PHL112N00, complete genome
GCF_000912735.1_ViralProj219122_genomic	29514	59028	9	2801	0.00015247	0.0474521	0.15247	47.4521	GCF_000912735.1	Propionibacterium phage PHL060L00, complete genome
GCF_000914615.1_ViralProj240013_genomic	46739	93478	9	2138	9.62793e-05	0.0228717	0.0962793	22.8717	GCF_000914615.1	Mycobacterium phage RhynO, complete genome
GCF_000917555.1_ViralProj240720_genomic	51083	102166	9	2487	8.80919e-05	0.0243427	0.0880919	24.3427	GCF_000917555.1	Mycobacterium phage Dreamboat, complete genome
GCF_000918335.1_ViralProj248636_genomic	51781	103562	9	3317	8.69045e-05	0.0320291	0.0869045	32.0291	GCF_000918335.1	Mycobacterium phage Seabiscuit, complete genome
GCF_000919315.1_ViralProj240741_genomic	51421	102842	9	2528	8.75129e-05	0.0245814	0.0875129	24.5814	GCF_000919315.1	Mycobacterium phage Doom, complete genome
GCF_000919595.1_ViralProj243063_genomic	52136	104272	9	2553	8.63127e-05	0.024484	0.0863127	24.484	GCF_000919595.1	Mycobacterium phage Alsfro, complete genome
GCF_000919995.1_ViralProj248633_genomic	42392	84784	9	2469	0.000106152	0.0291211	0.106152	29.1211	GCF_000919995.1	Mycobacterium phage Bernal13, complete genome
GCF_000920155.1_ViralProj240739_genomic	43036	86072	9	4470	0.000104564	0.0519333	0.104564	51.9333	GCF_000920155.1	Mycobacterium phage Charlie, complete genome
GCF_000922915.1_ViralProj253206_genomic	37380	74760	9	1879	0.000120385	0.0251338	0.120385	25.1338	GCF_000922915.1	Pseudomonas phage JD024, complete genome
GCF_000923715.1_ViralProj253391_genomic	137090	274180	9	3659	3.28252e-05	0.0133452	0.0328252	13.3452	GCF_000923715.1	Alcelaphine herpesvirus 2 isolate topi-AlHV-2, complete genome
GCF_000926235.1_ViralProj262543_genomic	7998	15996	9	4202	0.000562641	0.262691	0.562641	262.691	GCF_000926235.1	Salivirus FHB, complete genome
GCF_000954595.1_ViralProj276849_genomic	53636	107272	9	3128	8.38989e-05	0.0291595	0.0838989	29.1595	GCF_000954595.1	Mycobacterium phage Cerasum, complete genome
GCF_000954635.1_ViralProj276860_genomic	43639	87278	9	1727	0.000103119	0.0197873	0.103119	19.7873	GCF_000954635.1	Pseudomonas phage vB_PaeP_PAO1_Ab05, complete genome
GCF_000955435.1_ViralProj276877_genomic	44716	89432	9	1704	0.000100635	0.0190536	0.100635	19.0536	GCF_000955435.1	Mycobacterium phage Trike, complete genome
GCF_001040755.1_ViralProj287584_genomic	29806	59612	9	2394	0.000150976	0.0401597	0.150976	40.1597	GCF_001040755.1	Propionibacterium phage PHL199M00, complete genome
GCF_001042095.1_ViralProj287960_genomic	29741	59482	9	2636	0.000151306	0.0443159	0.151306	44.3159	GCF_001042095.1	Propionibacterium phage Pacnes 2012-15, complete genome
GCF_001190275.1_ViralProj291264_genomic	29328	58656	9	4204	0.000153437	0.0716721	0.153437	71.6721	GCF_001190275.1	Propionibacterium phage Pirate, complete genome
GCF_001190315.1_ViralProj291272_genomic	29440	58880	9	4256	0.000152853	0.0722826	0.152853	72.2826	GCF_001190315.1	Propionibacterium phage Solid, complete genome
GCF_001190695.1_ViralProj291265_genomic	29506	59012	9	4400	0.000152511	0.0745611	0.152511	74.5611	GCF_001190695.1	Propionibacterium phage Ouroboros, complete genome
GCF_001430655.1_ViralProj300258_genomic	178262	356524	9	2199	2.52437e-05	0.00616789	0.0252437	6.16789	GCF_001430655.1	Yellowstone lake phycodnavirus 1 DNA, complete genome, isolate: 1
GCF_001470375.1_ViralProj306292_genomic	56982	113964	9	6094	7.89723e-05	0.053473	0.0789723	53.473	GCF_001470375.1	Gordonia phage GTE6, complete genome
GCF_001501995.1_ViralProj307744_genomic	44576	89152	9	2480	0.000100951	0.0278177	0.100951	27.8177	GCF_001501995.1	Mycobacterium phage FlagStaff, complete genome
GCF_001504175.1_ViralProj307902_genomic	52357	104714	9	2228	8.59484e-05	0.021277	0.0859484	21.277	GCF_001504175.1	Mycobacterium phage Rufus, complete genome
GCF_001504315.1_ViralProj307930_genomic	52927	105854	9	2823	8.50228e-05	0.0266688	0.0850228	26.6688	GCF_001504315.1	Mycobacterium phage Sheen, complete genome
GCF_001504415.1_ViralProj307950_genomic	55108	110216	9	1893	8.16578e-05	0.0171754	0.0816578	17.1754	GCF_001504415.1	Pseudomonas phage PaMx28, partial genome
GCF_001505695.1_ViralProj307913_genomic	29605	59210	9	3486	0.000152001	0.0588752	0.152001	58.8752	GCF_001505695.1	Propionibacterium phage PAC1, complete genome
GCF_001551745.1_ViralProj310940_genomic	51492	102984	9	2814	8.73922e-05	0.0273246	0.0873922	27.3246	GCF_001551745.1	Mycobacterium phage Edtherson, complete genome
GCF_001678455.2_ViralMultiSegProj327361_genomic	23958	47916	9	2826	0.000187829	0.0589782	0.187829	58.9782	GCF_001678455.2	Etheostoma fonticola aquareovirus isolate San Marcos 2003 segment 1, complete sequence
GCF_001695445.1_ViralProj331040_genomic	10644	21288	9	3020	0.000422773	0.141864	0.422773	141.864	GCF_001695445.1	Rhizoctonia solani flexivirus 1 isolate DC17/RsFV-1, complete genome
GCF_001736295.1_ViralProj343506_genomic	93577	187154	9	1701	4.80887e-05	0.00908877	0.0480887	9.08877	GCF_001736295.1	Gordonia phage OneUp, complete genome
GCF_001736495.1_ViralProj343490_genomic	32637	65274	9	2499	0.00013788	0.0382848	0.13788	38.2848	GCF_001736495.1	Pseudomonas phage phi3, complete genome
GCF_001736795.1_ViralProj343516_genomic	93843	187686	9	1702	4.79524e-05	0.00906834	0.0479524	9.06834	GCF_001736795.1	Gordonia phage Bachita, complete genome
GCF_001744935.1_ViralProj344096_genomic	93686	187372	9	1673	4.80328e-05	0.00892876	0.0480328	8.92876	GCF_001744935.1	Gordonia phage Cucurbita, complete genome
GCF_001745835.1_ViralProj344148_genomic	50082	100164	9	1885	8.98526e-05	0.0188191	0.0898526	18.8191	GCF_001745835.1	Streptomyces phage Nanodon, complete genome
GCF_001754805.1_ViralProj344626_genomic	44872	89744	9	3695	0.000100285	0.0411727	0.100285	41.1727	GCF_001754805.1	Mycobacterium phage Phrann, complete genome
GCF_000837245.1_ViralProj14109_genomic	50550	101100	8	2339	7.91296e-05	0.0231355	0.0791296	23.1355	GCF_000837245.1	Mycobacterium phage Bxb1, complete genome
GCF_000838825.1_ViralProj14099_genomic	130608	261216	8	5382	3.0626e-05	0.0206036	0.030626	20.6036	GCF_000838825.1	Alcelaphine herpesvirus 1, complete genome
GCF_000839745.1_ViralProj14110_genomic	108873	217746	8	3642	3.67401e-05	0.0167259	0.0367401	16.7259	GCF_000839745.1	Bovine herpesvirus 4 long unique region, complete sequence
GCF_000839785.1_ViralProj14118_genomic	123500	247000	8	1778	3.23887e-05	0.00719838	0.0323887	7.19838	GCF_000839785.1	Cydia pomonella granulovirus, complete genome
GCF_000845085.1_ViralProj14518_genomic	35937	71874	8	2028	0.000111306	0.028216	0.111306	28.216	GCF_000845085.1	Human adenovirus C, complete genome
GCF_000845105.1_ViralProj14522_genomic	43804	87608	8	2039	9.13159e-05	0.0232741	0.0913159	23.2741	GCF_000845105.1	Fowl adenovirus A, complete genome
GCF_000845685.1_ViralProj14462_genomic	159322	318644	8	6010	2.51064e-05	0.0188612	0.0251064	18.8612	GCF_000845685.1	Human herpesvirus 6A, complete genome
GCF_000848845.1_ViralProj14596_genomic	124784	249568	8	3035	3.20554e-05	0.012161	0.0320554	12.161	GCF_000848845.1	Cercopithecine herpesvirus 9, complete genome
GCF_000860005.1_ViralProj15221_genomic	8855	17710	8	3649	0.000451722	0.206042	0.451722	206.042	GCF_000860005.1	Simian T-lymphotropic virus 2, complete genome
GCF_000871245.1_ViralProj20991_genomic	344691	689382	8	2856	1.16046e-05	0.00414284	0.0116046	4.14284	GCF_000871245.1	Paramecium bursaria Chlorella virus AR158, complete genome
GCF_000880215.1_ViralProj30515_genomic	50968	101936	8	2391	7.84806e-05	0.0234559	0.0784806	23.4559	GCF_000880215.1	Mycobacterium phage Jasper, complete genome
GCF_000882995.1_ViralProj38297_genomic	62715	125430	8	2244	6.37806e-05	0.0178905	0.0637806	17.8905	GCF_000882995.1	Burkholderia phage BcepIL02, complete genome
GCF_000884695.1_ViralProj46671_genomic	156344	312688	8	2147	2.55846e-05	0.00686627	0.0255846	6.86627	GCF_000884695.1	Lymantria xylina MNPV, complete genome
GCF_000890915.1_ViralProj65223_genomic	45667	91334	8	1539	8.75906e-05	0.0168502	0.0875906	16.8502	GCF_000890915.1	Fowl adenovirus C, complete genome
GCF_000891735.1_ViralProj64563_genomic	37236	74472	8	1666	0.000107423	0.0223708	0.107423	22.3708	GCF_000891735.1	Burkholderia phage KS5, complete genome
GCF_000898815.1_ViralProj177534_genomic	29506	59012	8	2770	0.000135566	0.0469396	0.135566	46.9396	GCF_000898815.1	Propionibacterium phage P100D, complete genome
GCF_000898835.1_ViralProj177538_genomic	29516	59032	8	4158	0.00013552	0.0704364	0.13552	70.4364	GCF_000898835.1	Propionibacterium phage ATCC29399B_T, complete genome
GCF_000899375.1_ViralProj177529_genomic	29214	58428	8	3556	0.000136921	0.0608612	0.136921	60.8612	GCF_000899375.1	Propionibacterium phage P9.1, complete genome
GCF_000900215.1_ViralProj177523_genomic	37612	75224	8	28712	0.000106349	0.381687	0.106349	381.687	GCF_000900215.1	Streptomyces phage SV1, complete genome
GCF_000902975.1_ViralProj184167_genomic	49219	98438	8	1484	8.12694e-05	0.0150755	0.0812694	15.0755	GCF_000902975.1	Tetrasphaera phage TJE1, complete genome
GCF_000904695.1_ViralProj197297_genomic	41491	82982	8	3244	9.64064e-05	0.0390928	0.0964064	39.0928	GCF_000904695.1	Mycobacterium phage Butters, complete genome
GCF_000909935.1_ViralProj206030_genomic	52057	104114	8	1988	7.68388e-05	0.0190945	0.0768388	19.0945	GCF_000909935.1	Mycobacterium phage PattyP, complete genome
GCF_000912695.1_ViralProj219114_genomic	53636	107272	8	2535	7.45768e-05	0.0236315	0.0745768	23.6315	GCF_000912695.1	Mycobacterium phage PhrostyMug, complete genome
GCF_000915815.1_ViralProj230606_genomic	88255	176510	8	1377	4.53232e-05	0.00780126	0.0453232	7.80126	GCF_000915815.1	Pseudomonas phage CHA_P1, complete genome
GCF_000916835.1_ViralProj237323_genomic	610033	1220066	8	1930	6.55702e-06	0.00158188	0.00655702	1.58188	GCF_000916835.1	Pithovirus sibericum isolate P1084-T, complete genome
GCF_000917155.1_ViralProj240012_genomic	44306	88612	8	2427	9.02812e-05	0.0273891	0.0902812	27.3891	GCF_000917155.1	Mycobacterium phage Jolie2, complete genome
GCF_000917675.1_ViralProj240744_genomic	53137	106274	8	2502	7.52771e-05	0.0235429	0.0752771	23.5429	GCF_000917675.1	Mycobacterium phage SkiPole, complete genome
GCF_000918655.1_ViralProj240738_genomic	53597	107194	8	1580	7.4631e-05	0.0147396	0.074631	14.7396	GCF_000918655.1	Mycobacterium phage Euphoria, complete genome
GCF_000918755.1_ViralProj240758_genomic	52379	104758	8	2189	7.63665e-05	0.0208958	0.0763665	20.8958	GCF_000918755.1	Mycobacterium phage Kugel, complete genome
GCF_000919255.1_ViralProj240729_genomic	53169	106338	8	1399	7.52318e-05	0.0131562	0.0752318	13.1562	GCF_000919255.1	Mycobacterium phage Turbido, complete genome
GCF_000919355.1_ViralProj240749_genomic	53684	107368	8	2569	7.45101e-05	0.0239271	0.0745101	23.9271	GCF_000919355.1	Mycobacterium phage Aeneas, complete genome
GCF_001041295.1_ViralProj288021_genomic	29264	58528	8	3367	0.000136687	0.057528	0.136687	57.528	GCF_001041295.1	Propionibacterium phage PHL055N00, complete genome
GCF_001042035.1_ViralProj288023_genomic	29423	58846	8	2819	0.000135948	0.0479047	0.135948	47.9047	GCF_001042035.1	Propionibacterium phage PHL030N00, complete genome
GCF_001042395.1_ViralProj288024_genomic	29496	58992	8	3539	0.000135612	0.0599912	0.135612	59.9912	GCF_001042395.1	Propionibacterium phage PHL025M00, complete genome
GCF_001190415.1_ViralProj291263_genomic	29347	58694	8	2877	0.0001363	0.0490169	0.1363	49.0169	GCF_001190415.1	Propionibacterium phage Procrass1, complete genome
GCF_001190575.1_ViralProj291266_genomic	29726	59452	8	3150	0.000134562	0.0529839	0.134562	52.9839	GCF_001190575.1	Propionibacterium phage MrAK, complete genome
GCF_001399265.1_ViralProj298990_genomic	193301	386602	8	1612	2.06931e-05	0.00416966	0.0206931	4.16966	GCF_001399265.1	Ostreococcus mediterraneus virus 1 isolate OmV1, complete genome
GCF_001440875.1_ViralProj301255_genomic	13769	27538	8	1906	0.000290508	0.0692135	0.290508	69.2135	GCF_001440875.1	Aeropyrum pernix ovoid virus 1 complete genome
GCF_001471035.1_ViralProj306355_genomic	51637	103274	8	1733	7.74638e-05	0.0167806	0.0774638	16.7806	GCF_001471035.1	Mycobacterium phage Iracema64, complete genome
GCF_001500415.1_ViralProj307714_genomic	61511	123022	8	2215	6.5029e-05	0.0180049	0.065029	18.0049	GCF_001500415.1	Mycobacteriophage Omnicron, complete genome
GCF_001501975.1_ViralProj307740_genomic	61081	122162	8	2175	6.54868e-05	0.0178042	0.0654868	17.8042	GCF_001501975.1	Mycobacterium phage ShedlockHolmes, complete genome
GCF_001502435.1_ViralProj307709_genomic	52530	105060	8	3040	7.6147e-05	0.0289358	0.076147	28.9358	GCF_001502435.1	Mycobacterium phage Abrogate, complete genome
GCF_001505055.1_ViralProj307916_genomic	62738	125476	8	1626	6.37572e-05	0.0129587	0.0637572	12.9587	GCF_001505055.1	Mycobacterium phage Kratio, complete genome
GCF_001505595.1_ViralProj307893_genomic	52055	104110	8	2597	7.68418e-05	0.0249448	0.0768418	24.9448	GCF_001505595.1	Mycobacterium phage TheloniousMonk, complete genome
GCF_001505795.1_ViralProj307933_genomic	50882	101764	8	1588	7.86133e-05	0.0156047	0.0786133	15.6047	GCF_001505795.1	Mycobacterium phage MarQuardt, complete genome
GCF_001517015.1_ViralProj308859_genomic	53183	106366	8	1621	7.5212e-05	0.0152398	0.075212	15.2398	GCF_001517015.1	Mycobacterium phage SweetiePie, complete genome
GCF_001736635.1_ViralProj343529_genomic	17562	35124	8	5448	0.000227764	0.155108	0.227764	155.108	GCF_001736635.1	Gordonia phage GMA5, complete genome
GCF_001743815.1_ViralProj344142_genomic	29254	58508	8	3892	0.000136733	0.0665208	0.136733	66.5208	GCF_001743815.1	Propionibacterium phage Moyashi, complete genome
GCF_001745315.1_ViralProj344181_genomic	52501	105002	8	2009	7.6189e-05	0.019133	0.076189	19.133	GCF_001745315.1	Mycobacterium phage Papez, complete genome
GCF_001754305.1_ViralProj344613_genomic	98136	196272	8	1441	4.07598e-05	0.00734185	0.0407598	7.34185	GCF_001754305.1	Gordonia phage Yvonnetastic, complete genome
GCF_001755165.1_ViralProj344612_genomic	53935	107870	8	1676	7.41633e-05	0.0155372	0.0741633	15.5372	GCF_001755165.1	Mycobacterium phage EvilGenius, complete genome
GCF_001755605.1_ViralProj344615_genomic	59337	118674	8	3935	6.74116e-05	0.0331581	0.0674116	33.1581	GCF_001755605.1	Gordonia phage Vivi2, complete genome
GCF_001904845.1_ViralProj357484_genomic	33562	67124	8	1538	0.000119182	0.0229128	0.119182	22.9128	GCF_001904845.1	Simian mastadenovirus WIV19, complete genome
GCF_000842485.1_ViralProj14334_genomic	37611	75222	7	1527	9.30579e-05	0.0202999	0.0930579	20.2999	GCF_000842485.1	Pseudomonas phage D3112, complete genome
GCF_000844285.1_ViralProj14523_genomic	45063	90126	7	3442	7.7669e-05	0.038191	0.077669	38.191	GCF_000844285.1	Fowl adenovirus D, complete genome
GCF_000853585.1_ViralMultiSegProj14900_genomic	23696	47392	7	3181	0.000147704	0.067121	0.147704	67.121	GCF_000853585.1	Golden shiner reovirus segment 1, complete sequence
GCF_000871265.1_ViralProj21043_genomic	43200	86400	7	1336	8.10185e-05	0.015463	0.0810185	15.463	GCF_000871265.1	Pseudomonas phage LKD16, complete genome
GCF_000873625.1_ViralProj20943_genomic	51277	102554	7	1841	6.82567e-05	0.0179515	0.0682567	17.9515	GCF_000873625.1	Mycobacterium phage U2, complete genome
GCF_000875425.1_ViralProj30521_genomic	52892	105784	7	1356	6.61726e-05	0.0128186	0.0661726	12.8186	GCF_000875425.1	Mycobacterium phage Pukovnik, complete genome
GCF_000882475.1_ViralProj32787_genomic	40287	80574	7	1626	8.68767e-05	0.0201802	0.0868767	20.1802	GCF_000882475.1	Stenotrophomonas phage S1, complete genome
GCF_000882495.1_ViralProj32995_genomic	36885	73770	7	1209	9.48895e-05	0.0163888	0.0948895	16.3888	GCF_000882495.1	Pseudomonas phage MP38, complete genome
GCF_000882595.1_ViralProj33481_genomic	8791	17582	7	4281	0.000398134	0.243488	0.398134	243.488	GCF_000882595.1	Human T-lymphotropic virus 4, complete genome
GCF_000885035.1_ViralProj39553_genomic	7989	15978	7	4103	0.000438102	0.256791	0.438102	256.791	GCF_000885035.1	Salivirus A isolate 02394-01, complete genome
GCF_000885155.1_ViralProj39771_genomic	39896	79792	7	2199	8.77281e-05	0.0275592	0.0877281	27.5592	GCF_000885155.1	Burkholderia phage KS9, complete genome
GCF_000886535.1_ViralProj39349_genomic	7982	15964	7	3512	0.000438487	0.219995	0.438487	219.995	GCF_000886535.1	Salivirus NG-J1, complete genome
GCF_000887055.1_ViralProj42939_genomic	51376	102752	7	1511	6.81252e-05	0.0147053	0.0681252	14.7053	GCF_000887055.1	Mycobacterium phage Peaches, complete genome
GCF_000893815.1_ViralProj72369_genomic	31616	63232	7	1280	0.000110703	0.0202429	0.110703	20.2429	GCF_000893815.1	Bat adenovirus 2, complete genome
GCF_000893835.1_ViralProj72383_genomic	8198	16396	7	3689	0.000426933	0.224994	0.426933	224.994	GCF_000893835.1	Mouse kobuvirus M-5/USA/2010, complete genome
GCF_000900275.1_ViralProj177535_genomic	29505	59010	7	3735	0.000118624	0.0632944	0.118624	63.2944	GCF_000900275.1	Propionibacterium phage P100_A, complete genome
GCF_000904115.1_ViralProj188546_genomic	42963	85926	7	2478	8.14654e-05	0.0288388	0.0814654	28.8388	GCF_000904115.1	Xanthomonas citri phage CP2 DNA, complete genome
GCF_000906575.1_ViralProj188535_genomic	37095	74190	7	1202	9.43523e-05	0.0162016	0.0943523	16.2016	GCF_000906575.1	Pseudomonas phage JBD24, complete genome
GCF_000907755.1_ViralProj209077_genomic	45942	91884	7	1554	7.6183e-05	0.0169126	0.076183	16.9126	GCF_000907755.1	Mycobacterium phage BTCU-1, complete genome
GCF_000909355.1_ViralProj209074_genomic	50679	101358	7	1344	6.90621e-05	0.0132599	0.0690621	13.2599	GCF_000909355.1	Mycobacterium phage Jobu08, complete genome
GCF_000911855.1_ViralProj215119_genomic	52102	104204	7	2392	6.71759e-05	0.022955	0.0671759	22.955	GCF_000911855.1	Mycobacterium phage Trouble, complete genome
GCF_000913515.1_ViralProj219112_genomic	29464	58928	7	3085	0.000118789	0.052352	0.118789	52.352	GCF_000913515.1	Propionibacterium phage PHL114L00, complete genome
GCF_000914695.1_ViralProj240029_genomic	53159	106318	7	1182	6.58402e-05	0.0111176	0.0658402	11.1176	GCF_000914695.1	Mycobacterium phage Echild, complete genome
GCF_000914995.1_ViralProj229901_genomic	41604	83208	7	1292	8.41265e-05	0.0155274	0.0841265	15.5274	GCF_000914995.1	Burkholderia phage JG068, complete genome
GCF_000915315.1_ViralProj237139_genomic	8305	16610	7	2174	0.000421433	0.130885	0.421433	130.885	GCF_000915315.1	Caprine kobuvirus isolate 12Q108, complete genome
GCF_000915655.1_ViralProj240015_genomic	50781	101562	7	1291	6.89234e-05	0.0127114	0.0689234	12.7114	GCF_000915655.1	Mycobacterium phage 32HC, complete genome
GCF_000917795.1_ViralProj240771_genomic	51821	103642	7	1891	6.75402e-05	0.0182455	0.0675402	18.2455	GCF_000917795.1	Mycobacterium phage BillKnuckles, complete genome
GCF_000922755.1_ViralProj248630_genomic	51378	102756	7	1531	6.81225e-05	0.0148994	0.0681225	14.8994	GCF_000922755.1	Mycobacterium phage Kampy, complete genome
GCF_000923655.1_ViralProj253329_genomic	62661	125322	7	2568	5.58561e-05	0.0204912	0.0558561	20.4912	GCF_000923655.1	Mycobacterium phage OkiRoe, complete genome
GCF_001038615.1_ViralProj287578_genomic	29438	58876	7	2756	0.000118894	0.0468102	0.118894	46.8102	GCF_001038615.1	Propionibacterium phage PHL150M00, complete genome
GCF_001041235.1_ViralProj288009_genomic	29494	58988	7	2812	0.000118668	0.0476707	0.118668	47.6707	GCF_001041235.1	Propionibacterium phage PHL141N00, complete genome
GCF_001041515.1_ViralProj287990_genomic	43227	86454	7	1473	8.09679e-05	0.017038	0.0809679	17.038	GCF_001041515.1	Pseudomonas phage vB_PaeP_PPA-ABTNL, complete genome
GCF_001041955.1_ViralProj288007_genomic	29247	58494	7	3283	0.00011967	0.0561254	0.11967	56.1254	GCF_001041955.1	Propionibacterium phage PHL152M00, complete genome
GCF_001041995.1_ViralProj288015_genomic	29261	58522	7	2892	0.000119613	0.0494173	0.119613	49.4173	GCF_001041995.1	Propionibacterium phage PHL092M00, complete genome
GCF_001042295.1_ViralProj288004_genomic	29428	58856	7	2471	0.000118934	0.0419838	0.118934	41.9838	GCF_001042295.1	Propionibacterium phage PHL179M00, complete genome
GCF_001042355.1_ViralProj288016_genomic	29454	58908	7	3478	0.000118829	0.0590412	0.118829	59.0412	GCF_001042355.1	Propionibacterium phage PHL085N00, complete genome
GCF_001500555.1_ViralProj307742_genomic	53455	106910	7	3477	6.54756e-05	0.0325227	0.0654756	32.5227	GCF_001500555.1	Mycobacterium phage Nerujay, complete genome
GCF_001500895.1_ViralProj307810_genomic	52643	105286	7	1750	6.64856e-05	0.0166214	0.0664856	16.6214	GCF_001500895.1	Mycobacterium phage Barriga, complete genome
GCF_001501075.1_ViralProj307715_genomic	50768	101536	7	1758	6.89411e-05	0.0173141	0.0689411	17.3141	GCF_001501075.1	Mycobacterium phage Tiffany, complete genome
GCF_001502315.1_ViralProj307808_genomic	51355	102710	7	2636	6.81531e-05	0.0256645	0.0681531	25.6645	GCF_001502315.1	Mycobacterium phage Nhonho, complete genome
GCF_001503335.1_ViralProj307895_genomic	75626	151252	7	1783	4.62804e-05	0.0117883	0.0462804	11.7883	GCF_001503335.1	Mycobacterium phage Snenia, complete genome
GCF_001505215.1_ViralProj307948_genomic	58637	117274	7	1208	5.96893e-05	0.0103007	0.0596893	10.3007	GCF_001505215.1	Pseudomonas phage PaMx74, partial genome
GCF_001505835.1_ViralProj307941_genomic	50856	101712	7	1453	6.88218e-05	0.0142854	0.0688218	14.2854	GCF_001505835.1	Mycobacterium phage Anubis, complete genome
GCF_001551405.1_ViralProj310937_genomic	81541	163082	7	1890	4.29232e-05	0.0115893	0.0429232	11.5893	GCF_001551405.1	Achromobacter phage JWF, complete genome
GCF_001695505.1_ViralProj331043_genomic	8246	16492	7	2392	0.000424448	0.14504	0.424448	145.04	GCF_001695505.1	Fusarium graminearum deltaflexivirus 1 isolate BJ59, complete genome
GCF_001736775.1_ViralProj343512_genomic	92618	185236	7	1238	3.77896e-05	0.00668337	0.0377896	6.68337	GCF_001736775.1	Gordonia phage ClubL, complete genome
GCF_001736855.1_ViralProj343528_genomic	17727	35454	7	4848	0.000197439	0.136741	0.197439	136.741	GCF_001736855.1	Gordonia phage GRU3, complete genome
GCF_001743995.1_ViralProj344182_genomic	52496	104992	7	3013	6.66717e-05	0.0286974	0.0666717	28.6974	GCF_001743995.1	Mycobacterium phage Makemake, complete genome
GCF_001744795.1_ViralProj344209_genomic	61626	123252	7	1469	5.67942e-05	0.0119187	0.0567942	11.9187	GCF_001744795.1	Mycobacterium phage Gengar, complete genome
GCF_001745135.1_ViralProj344140_genomic	29338	58676	7	3986	0.000119299	0.0679324	0.119299	67.9324	GCF_001745135.1	Propionibacterium phage QueenBey, complete genome
GCF_001745815.1_ViralProj344144_genomic	29249	58498	7	2012	0.000119662	0.0343943	0.119662	34.3943	GCF_001745815.1	Propionibacterium phage BruceLethal, complete genome
GCF_001745975.1_ViralProj344180_genomic	53623	107246	7	2728	6.52705e-05	0.0254368	0.0652705	25.4368	GCF_001745975.1	Mycobacterium phage Gompeii16, complete genome
GCF_001754365.1_ViralProj344625_genomic	50636	101272	7	2355	6.91208e-05	0.0232542	0.0691208	23.2542	GCF_001754365.1	Gordonia phage BetterKatz, complete genome
GCF_001754385.1_ViralProj344629_genomic	52561	105122	7	1512	6.65893e-05	0.0143833	0.0665893	14.3833	GCF_001754385.1	Mycobacterium phage ArcherNM, complete genome
GCF_001755225.1_ViralProj344624_genomic	43982	87964	7	1823	7.9578e-05	0.0207244	0.079578	20.7244	GCF_001755225.1	Gordonia phage Emalyn, complete genome
GCF_001755245.1_ViralProj344628_genomic	43516	87032	7	3123	8.04302e-05	0.0358834	0.0804302	35.8834	GCF_001755245.1	Mycobacterium phage Panchino, complete genome
GCF_000846305.1_ViralProj14410_genomic	54865	109730	6	1316	5.46797e-05	0.0119931	0.0546797	11.9931	GCF_000846305.1	Burkholderia phage phi1026b, complete genome
GCF_000853665.1_ViralProj14916_genomic	8419	16838	6	1898	0.000356337	0.112721	0.356337	112.721	GCF_000853665.1	Bovine leukemia virus, complete genome
GCF_000863585.1_ViralProj15434_genomic	8507	17014	6	2810	0.000352651	0.165158	0.352651	165.158	GCF_000863585.1	Human T-lymphotropic virus 1, complete genome
GCF_000866805.1_ViralMultiSegProj16158_genomic	23015	46030	6	1162	0.00013035	0.0252444	0.13035	25.2444	GCF_000866805.1	Chum salmon reovirus CS segment 1, complete sequence
GCF_000867885.1_ViralProj18521_genomic	36415	72830	6	940	8.23836e-05	0.0129068	0.0823836	12.9068	GCF_000867885.1	Pseudomonas phage DMS3, complete genome
GCF_000869185.1_ViralProj17143_genomic	52047	104094	6	1057	5.76402e-05	0.0101543	0.0576402	10.1543	GCF_000869185.1	Mycobacterium phage Che12, complete genome
GCF_000870325.1_ViralProj18503_genomic	42271	84542	6	1648	7.09706e-05	0.0194933	0.0709706	19.4933	GCF_000870325.1	Archaeal BJ1 virus, complete genome
GCF_000871085.1_ViralProj20765_genomic	84201	168402	6	1299	3.5629e-05	0.00771369	0.035629	7.71369	GCF_000871085.1	Thermus phage P23-45, complete genome
GCF_000871185.1_ViralProj20945_genomic	52250	104500	6	1616	5.74163e-05	0.0154641	0.0574163	15.4641	GCF_000871185.1	Mycobacterium phage Bethlehem, complete genome
GCF_000871945.1_ViralProj20767_genomic	83319	166638	6	1200	3.60062e-05	0.00720124	0.0360062	7.20124	GCF_000871945.1	Thermus phage P74-26, complete genome
GCF_000872125.1_ViralProj21045_genomic	41593	83186	6	1215	7.21275e-05	0.0146058	0.0721275	14.6058	GCF_000872125.1	Pseudomonas phage LKA1, complete genome
GCF_000873125.1_ViralProj19481_genomic	38760	77520	6	1771	7.73994e-05	0.0228457	0.0773994	22.8457	GCF_000873125.1	Ralstonia phage phiRSA1, complete genome
GCF_000874605.1_ViralProj30519_genomic	51478	102956	6	1982	5.82773e-05	0.0192509	0.0582773	19.2509	GCF_000874605.1	Mycobacterium phage Lockley, complete genome
GCF_000880375.1_ViralProj30851_genomic	42961	85922	6	964	6.98308e-05	0.0112195	0.0698308	11.2195	GCF_000880375.1	Pseudomonas phage PT2, complete genome
GCF_000882755.1_ViralProj36373_genomic	43152	86304	6	1281	6.95217e-05	0.0148429	0.0695217	14.8429	GCF_000882755.1	Pseudomonas phage phikF77, complete genome
GCF_000883015.1_ViralProj31163_genomic	43079	86158	6	961	6.96395e-05	0.0111539	0.0696395	11.1539	GCF_000883015.1	Ralstonia phage RSB1, complete genome
GCF_000883415.1_ViralProj32999_genomic	36632	73264	6	1277	8.18956e-05	0.0174301	0.0818956	17.4301	GCF_000883415.1	Pseudomonas phage MP29, complete genome
GCF_000887575.1_ViralMultiSegProj51685_genomic	12921	25842	6	1690	0.00023218	0.0653974	0.23218	65.3974	GCF_000887575.1	Magnaporthe oryzae chrysovirus 1 segment 1, complete genome
GCF_000888395.1_ViralProj49613_genomic	37068	74136	6	1251	8.09323e-05	0.0168744	0.0809323	16.8744	GCF_000888395.1	Streptomyces phage phiSASD1, complete genome
GCF_000891975.1_ViralProj66341_genomic	29074	58148	6	2899	0.000103185	0.0498555	0.103185	49.8555	GCF_000891975.1	Propionibacterium phage PAD20 endogenous virus, complete genome
GCF_000892435.1_ViralProj64611_genomic	88322	176644	6	1192	3.39666e-05	0.00674804	0.0339666	6.74804	GCF_000892435.1	Pseudomonas phage KPP10, complete genome
GCF_000893295.1_ViralProj64565_genomic	40555	81110	6	2232	7.39736e-05	0.0275182	0.0739736	27.5182	GCF_000893295.1	Burkholderia phage KL3, complete genome
GCF_000895835.1_ViralProj81169_genomic	14270	28540	6	2718	0.000210231	0.0952348	0.210231	95.2348	GCF_000895835.1	Rhodococcus phage RRH1, complete genome
GCF_000896015.1_ViralProj109269_genomic	30578	61156	6	1527	9.81098e-05	0.0249689	0.0981098	24.9689	GCF_000896015.1	Haloarcula hispanica icosahedral virus 2, complete genome
GCF_000897815.1_ViralProj177532_genomic	29371	58742	6	3095	0.000102142	0.052688	0.102142	52.688	GCF_000897815.1	Propionibacterium phage P104A, complete genome
GCF_000898095.1_ViralProj167051_genomic	42966	85932	6	988	6.98227e-05	0.0114975	0.0698227	11.4975	GCF_000898095.1	Pseudomonas phage vB_Pae-TbilisiM32, complete genome
GCF_000900255.1_ViralProj177531_genomic	29574	59148	6	3593	0.00010144	0.0607459	0.10144	60.7459	GCF_000900255.1	Propionibacterium phage P101A, complete genome
GCF_000900375.1_ViralProj177933_genomic	211518	423036	6	863	1.41832e-05	0.00204002	0.0141832	2.04002	GCF_000900375.1	Abalone herpesvirus Victoria/AUS/2009, complete genome
GCF_000901275.1_ViralProj184158_genomic	43870	87740	6	1208	6.83839e-05	0.013768	0.0683839	13.768	GCF_000901275.1	Xanthomonas phage CP1 DNA, complete genome
GCF_000904575.1_ViralProj195529_genomic	53028	106056	6	1060	5.65739e-05	0.00999472	0.0565739	9.99472	GCF_000904575.1	Mycobacterium phage First, complete genome
GCF_000905735.1_ViralProj188543_genomic	37740	75480	6	1250	7.94913e-05	0.0165607	0.0794913	16.5607	GCF_000905735.1	Pseudomonas phage JBD5, complete genome
GCF_000909195.1_ViralProj206483_genomic	53369	106738	6	1982	5.62124e-05	0.0185688	0.0562124	18.5688	GCF_000909195.1	Mycobacterium phage CASbig, complete genome
GCF_000909235.1_ViralProj206491_genomic	69048	138096	6	1692	4.3448e-05	0.0122523	0.043448	12.2523	GCF_000909235.1	Halovirus HRTV-7, complete genome
GCF_000910915.1_ViralProj215673_genomic	42874	85748	6	1112	6.99725e-05	0.0129682	0.0699725	12.9682	GCF_000910915.1	Pseudomonas phage MPK7, complete genome
GCF_000911255.1_ViralProj227001_genomic	42957	85914	6	1019	6.98373e-05	0.0118607	0.0698373	11.8607	GCF_000911255.1	Pseudomonas phage MPK6, complete genome
GCF_000913455.1_ViralProj217990_genomic	128367	256734	6	997	2.33705e-05	0.0038834	0.0233705	3.8834	GCF_000913455.1	Porcine cytomegalovirus strain BJ09, complete genome
GCF_000914015.1_ViralProj230585_genomic	52390	104780	6	1521	5.72628e-05	0.0145161	0.0572628	14.5161	GCF_000914015.1	Mycobacterium phage HanShotFirst, complete genome
GCF_000915135.1_ViralProj230600_genomic	88135	176270	6	960	3.40387e-05	0.00544619	0.0340387	5.44619	GCF_000915135.1	Pseudomonas phage PAK_P5, complete genome
GCF_000915395.1_ViralProj237552_genomic	10688	21376	6	1353	0.000280689	0.0632953	0.280689	63.2953	GCF_000915395.1	Kama virus strain LEIV-20776Tat polyprotein gene, complete cds
GCF_000915695.1_ViralProj240023_genomic	51236	102472	6	1351	5.85526e-05	0.0131841	0.0585526	13.1841	GCF_000915695.1	Mycobacterium phage BellusTerra, complete genome
GCF_000915895.1_ViralMultiSegProj231682_genomic	15563	31126	6	1499	0.000192765	0.0481591	0.192765	48.1591	GCF_000915895.1	Magnaporthe oryzae chrysovirus 3 RdRp gene for RNA dependent RNA polymerase, complete cds
GCF_000916475.1_ViralProj240046_genomic	51797	103594	6	1534	5.79184e-05	0.0148078	0.0579184	14.8078	GCF_000916475.1	Mycobacterium phage Obama12, complete genome
GCF_000916655.1_ViralProj240717_genomic	42594	85188	6	2068	7.04325e-05	0.0242757	0.0704325	24.2757	GCF_000916655.1	Mycobacterium phage Redi, complete genome
GCF_000917135.1_ViralProj240008_genomic	53396	106792	6	1307	5.6184e-05	0.0122387	0.056184	12.2387	GCF_000917135.1	Mycobacterium phage 40AC, complete genome
GCF_000917355.1_ViralProj240053_genomic	33525	67050	6	1260	8.94855e-05	0.0187919	0.0894855	18.7919	GCF_000917355.1	Stenotrophomonas phage Smp131, complete genome
GCF_000917475.1_ViralProj240596_genomic	34553	69106	6	1203	8.68231e-05	0.017408	0.0868231	17.408	GCF_000917475.1	Pseudomonas phage PA1/KOR/2010, complete genome
GCF_000918235.1_ViralProj248320_genomic	64113	128226	6	1261	4.67924e-05	0.0098342	0.0467924	9.8342	GCF_000918235.1	Pseudomonas phage KPP25 DNA, complete sequence
GCF_000918535.1_ViralProj240714_genomic	52481	104962	6	1264	5.71635e-05	0.0120425	0.0571635	12.0425	GCF_000918535.1	Mycobacterium phage Violet, complete genome
GCF_000919395.1_ViralProj240757_genomic	52288	104576	6	1363	5.73745e-05	0.0130336	0.0573745	13.0336	GCF_000919395.1	Mycobacterium phage Blue7, complete genome
GCF_000920355.1_ViralProj242938_genomic	37328	74656	6	1537	8.03686e-05	0.0205878	0.0803686	20.5878	GCF_000920355.1	Dunaliella viridis virus SI2 genomic sequence
GCF_000920855.1_ViralProj248635_genomic	50101	100202	6	1615	5.9879e-05	0.0161174	0.059879	16.1174	GCF_000920855.1	Mycobacterium phage Phantastic, complete genome
GCF_000922355.1_ViralProj258185_genomic	180800	361600	6	3665	1.65929e-05	0.0101355	0.0165929	10.1355	GCF_000922355.1	Elephant endotheliotropic herpesvirus 5 strain Vijay, complete genome
GCF_000926255.2_ViralProj263031_genomic	8021	16042	6	1445	0.000374018	0.0900761	0.374018	90.0761	GCF_000926255.2	Leptopilina boulardi Toti-like virus strain NSref putative coat protein and RNA-dependent RNA polymerase genes, complete cds
GCF_000954275.1_ViralProj276859_genomic	56537	113074	6	1325	5.30626e-05	0.011718	0.0530626	11.718	GCF_000954275.1	Pseudomonas phage vB_PaeS_PAO1_Ab18, complete genome
GCF_000954335.1_ViralProj276871_genomic	49577	99154	6	1178	6.05119e-05	0.0118805	0.0605119	11.8805	GCF_000954335.1	Mycobacterium phage Alvin, complete genome
GCF_001041315.1_ViralProj288025_genomic	29503	59006	6	2316	0.000101685	0.0392502	0.101685	39.2502	GCF_001041315.1	Propionibacterium phage PHL009M11, complete genome
GCF_001042335.1_ViralProj288012_genomic	29394	58788	6	2274	0.000102062	0.0386814	0.102062	38.6814	GCF_001042335.1	Propionibacterium phage PHL116M00, complete genome
GCF_001308635.1_ViralProj298044_genomic	8496	16992	6	1631	0.000353107	0.0959863	0.353107	95.9863	GCF_001308635.1	Kobuvirus cattle/Kagoshima-2-24-KoV/2015/JPN genomic RNA, complete genome, strain: Kagoshima-2-24-KoV/2015/JPN
GCF_001430095.1_ViralProj299515_genomic	122522	245044	6	2917	2.44854e-05	0.011904	0.0244854	11.904	GCF_001430095.1	Felis catus gammaherpesvirus 1 isolate 31286, complete genome
GCF_001443985.1_ViralProj302020_genomic	9809	19618	6	1432	0.000305842	0.0729942	0.305842	72.9942	GCF_001443985.1	Chicken sicinivirus JSY, complete genome
GCF_001502995.1_ViralProj307821_genomic	42508	85016	6	1252	7.0575e-05	0.0147266	0.070575	14.7266	GCF_001502995.1	Pseudomonas phage DL62, complete genome
GCF_001503295.1_ViralProj307887_genomic	50614	101228	6	1308	5.92721e-05	0.0129213	0.0592721	12.9213	GCF_001503295.1	Mycobacterium phage Pari, complete genome
GCF_001503715.1_ViralProj307971_genomic	52967	105934	6	1372	5.6639e-05	0.0129515	0.056639	12.9515	GCF_001503715.1	Mycobacterium phage Larenn, complete genome
GCF_001504935.1_ViralProj307892_genomic	51161	102322	6	2439	5.86384e-05	0.0238365	0.0586384	23.8365	GCF_001504935.1	Mycobacterium phage Turj99, complete genome
GCF_001505995.1_ViralProj307973_genomic	43680	87360	6	4571	6.86813e-05	0.0523237	0.0686813	52.3237	GCF_001505995.1	Mycobacterium phage Carcharodon, complete genome
GCF_001551105.1_ViralProj310943_genomic	52155	104310	6	1299	5.75209e-05	0.0124533	0.0575209	12.4533	GCF_001551105.1	Mycobacterium phage VohminGhazi, complete genome
GCF_001736375.1_ViralProj343522_genomic	36938	73876	6	885	8.12172e-05	0.0119795	0.0812172	11.9795	GCF_001736375.1	Pseudomonas phage JBD69, complete genome
GCF_001736755.1_ViralProj343508_genomic	17119	34238	6	3211	0.000175244	0.0937847	0.175244	93.7847	GCF_001736755.1	Gordonia phage McGonagall, complete genome
GCF_001744275.1_ViralProj344094_genomic	45285	90570	6	1262	6.62471e-05	0.013934	0.0662471	13.934	GCF_001744275.1	Gordonia phage Ghobes, complete genome
GCF_001744515.1_ViralProj344147_genomic	42429	84858	6	2723	7.07064e-05	0.0320889	0.0707064	32.0889	GCF_001744515.1	Mycobacterium phage Sneeze, complete genome
GCF_001745575.1_ViralProj344091_genomic	78302	156604	6	1156	3.83132e-05	0.00738168	0.0383132	7.38168	GCF_001745575.1	Gordonia phage Jumbo, complete genome
GCF_001754825.1_ViralProj344630_genomic	53486	106972	6	1442	5.60894e-05	0.0134802	0.0560894	13.4802	GCF_001754825.1	Mycobacterium phage Loser, complete genome
GCF_001755205.1_ViralProj344620_genomic	42979	85958	6	4069	6.98015e-05	0.0473371	0.0698015	47.3371	GCF_001755205.1	Gordonia phage Lucky10, complete genome
GCF_001885445.1_ViralProj314140_genomic	17714	35428	6	1793	0.000169358	0.0506097	0.169358	50.6097	GCF_001885445.1	Pyrobaculum filamentous virus 1, complete genome
GCF_000846685.1_ViralProj14487_genomic	34214	68428	5	1114	7.30695e-05	0.0162799	0.0730695	16.2799	GCF_000846685.1	Human adenovirus F, complete genome
GCF_000847845.1_ViralProj14732_genomic	8918	17836	5	1654	0.000280332	0.0927338	0.280332	92.7338	GCF_000847845.1	Primate T-lymphotropic virus 3 long terminal repeat, complete sequence; gag polyprotein (gag) gene, complete cds; protease and polymerase (pol) genes, partial cds; and rex protein (rex) and tax protein (tax) genes, complete cds
GCF_000848045.2_ViralProj14606_genomic	41491	82982	5	1176	6.0254e-05	0.0141717	0.060254	14.1717	GCF_000848045.2	Bacteriophage phi-C31 complete genome
GCF_000848085.2_ViralProj14616_genomic	309286	618572	5	1032	8.08313e-06	0.00166836	0.00808313	1.66836	GCF_000848085.2	White spot syndrome virus strain CN01, complete genome
GCF_000848525.1_ViralProj14707_genomic	6827	13654	5	1076	0.000366193	0.0788047	0.366193	78.8047	GCF_000848525.1	Botrytis virus F, complete genome
GCF_000858425.1_ViralProj15226_genomic	42519	85038	5	781	5.87972e-05	0.00918413	0.0587972	9.18413	GCF_000858425.1	Pseudomonas phage phiKMV, complete genome
GCF_000861125.1_ViralProj15439_genomic	9028	18056	5	3396	0.000276916	0.188082	0.276916	188.082	GCF_000861125.1	Simian T-lymphotropic virus 1, complete genome
GCF_000862005.1_ViralProj15467_genomic	9392	18784	5	949	0.000266184	0.0505217	0.266184	50.5217	GCF_000862005.1	GB virus C/Hepatitis G virus, complete genome
GCF_000869125.1_ViralProj17099_genomic	191100	382200	5	891	1.30822e-05	0.00233124	0.0130822	2.33124	GCF_000869125.1	Aedes taeniorhynchus iridescent virus, complete genome
GCF_000873685.1_ViralProj20989_genomic	368683	737366	5	1921	6.78089e-06	0.00260522	0.00678089	2.60522	GCF_000873685.1	Paramecium bursaria Chlorella virus NY2A, complete genome
GCF_000874585.1_ViralMultiSegProj30367_genomic	10357	20714	5	1346	0.000241383	0.0649802	0.241383	64.9802	GCF_000874585.1	Alternaria alternata dsRNA mycovirus segment L, complete sequence
GCF_000875405.1_ViralProj30513_genomic	51621	103242	5	1778	4.84299e-05	0.0172217	0.0484299	17.2217	GCF_000875405.1	Mycobacterium phage DD5, complete genome
GCF_000880495.1_ViralProj31287_genomic	49487	98974	5	1391	5.05183e-05	0.0140542	0.0505183	14.0542	GCF_000880495.1	Mycobacterium phage Solon, complete genome
GCF_000880675.1_ViralProj32213_genomic	62147	124294	5	1379	4.02272e-05	0.0110947	0.0402272	11.0947	GCF_000880675.1	Stx2-converting phage 1717, complete prophage genome
GCF_000881775.1_ViralProj32697_genomic	8913	17826	5	1882	0.000280489	0.105576	0.280489	105.576	GCF_000881775.1	Simian T-cell lymphotropic virus 6 strain Cmo8699AB, complete genome
GCF_000885795.1_ViralProj39725_genomic	158091	316182	5	1553	1.58137e-05	0.00491173	0.0158137	4.91173	GCF_000885795.1	Anatid herpesvirus 1, complete genome
GCF_000888835.1_ViralProj61011_genomic	194022	388044	5	1234	1.28851e-05	0.00318005	0.0128851	3.18005	GCF_000888835.1	Ostreococcus lucimarinus virus OlV1, complete genome
GCF_000889815.1_ViralProj48165_genomic	3763	7526	5	842	0.000664364	0.111879	0.664364	111.879	GCF_000889815.1	Torque teno virus 25, complete genome
GCF_000891775.1_ViralProj64613_genomic	32317	64634	5	1006	7.73587e-05	0.0155646	0.0773587	15.5646	GCF_000891775.1	Burkholderia phage KS14, complete genome
GCF_000893155.1_ViralProj62941_genomic	48674	97348	5	1092	5.13621e-05	0.0112175	0.0513621	11.2175	GCF_000893155.1	Burkholderia phage phi644-2 chromosome, complete genome
GCF_000896755.1_ViralProj82641_genomic	49135	98270	5	1458	5.08802e-05	0.0148367	0.0508802	14.8367	GCF_000896755.1	Pseudomonas phage phi297, complete genome
GCF_000897475.1_ViralProj172458_genomic	8496	16992	5	766	0.000294256	0.04508	0.294256	45.08	GCF_000897475.1	Turkey gallivirus, complete genome
GCF_000904095.1_ViralProj188536_genomic	36947	73894	5	757	6.76645e-05	0.0102444	0.0676645	10.2444	GCF_000904095.1	Pseudomonas phage JBD30, complete genome
GCF_000906395.1_ViralProj200956_genomic	34391	68782	5	1093	7.26934e-05	0.0158908	0.0726934	15.8908	GCF_000906395.1	Simian adenovirus C isolate BaAdV-2, complete genome
GCF_000907675.1_ViralProj207837_genomic	32189	64378	5	914	7.76663e-05	0.0141974	0.0776663	14.1974	GCF_000907675.1	Halovirus HSTV-1, complete genome
GCF_000908615.1_ViralProj206488_genomic	35430	70860	5	1243	7.05617e-05	0.0175416	0.0705617	17.5416	GCF_000908615.1	Burkholderia phage ST79, complete genome
GCF_000909335.1_ViralProj209066_genomic	39784	79568	5	1032	6.28393e-05	0.01297	0.0628393	12.97	GCF_000909335.1	Halorubrum phage CGphi46 genomic sequence
GCF_000910135.1_ViralProj206497_genomic	102105	204210	5	861	2.44846e-05	0.00421625	0.0244846	4.21625	GCF_000910135.1	Halovirus HCTV-5, complete genome
GCF_000910815.1_ViralProj215117_genomic	76050	152100	5	1174	3.28731e-05	0.00771861	0.0328731	7.71861	GCF_000910815.1	Mycobacterium phage Whirlwind, complete genome
GCF_000913775.1_ViralProj227008_genomic	52282	104564	5	959	4.78176e-05	0.00917142	0.0478176	9.17142	GCF_000913775.1	Mycobacterium phage Fredward, complete genome
GCF_000914035.1_ViralProj230589_genomic	52122	104244	5	1144	4.79644e-05	0.0109743	0.0479644	10.9743	GCF_000914035.1	Mycobacterium phage Zaka, complete genome
GCF_000914115.1_ViralProj230598_genomic	52823	105646	5	1104	4.73279e-05	0.01045	0.0473279	10.45	GCF_000914115.1	Mycobacterium phage Graduation, complete genome
GCF_000915075.1_ViralProj230588_genomic	52873	105746	5	1030	4.72831e-05	0.00974032	0.0472831	9.74032	GCF_000915075.1	Mycobacterium phage CloudWang3, complete genome
GCF_000915115.1_ViralProj230596_genomic	52344	104688	5	1144	4.7761e-05	0.0109277	0.047761	10.9277	GCF_000915115.1	Mycobacterium phage Artemis2UCLA, complete genome
GCF_000916375.1_ViralProj240026_genomic	51250	102500	5	1128	4.87805e-05	0.0110049	0.0487805	11.0049	GCF_000916375.1	Mycobacterium phage Nyxis, complete genome
GCF_000918635.1_ViralProj240734_genomic	62991	125982	5	1127	3.96882e-05	0.00894572	0.0396882	8.94572	GCF_000918635.1	Mycobacterium phage Larva, complete genome
GCF_000919575.1_ViralProj242975_genomic	9276	18552	5	909	0.000269513	0.0489974	0.269513	48.9974	GCF_000919575.1	Sicinivirus 1 strain UCC001, complete genome
GCF_000921935.1_ViralProj253323_genomic	50610	101220	5	1392	4.93974e-05	0.0137522	0.0493974	13.7522	GCF_000921935.1	Mycobacterium phage Pinto, complete genome
GCF_000922475.1_ViralProj260422_genomic	36838	73676	5	942	6.78647e-05	0.0127857	0.0678647	12.7857	GCF_000922475.1	Pseudomonas phage MP48, complete genome
GCF_000923455.1_ViralProj259972_genomic	8287	16574	5	972	0.000301677	0.0586461	0.301677	58.6461	GCF_000923455.1	Chicken picornavirus 1 isolate 55C, complete genome
GCF_000929035.1_ViralProj271153_genomic	31735	63470	5	1815	7.87774e-05	0.0285962	0.0787774	28.5962	GCF_000929035.1	Psittacine adenovirus 3 isolate HKU/Parrot19, complete genome
GCF_000954615.1_ViralProj276856_genomic	37238	74476	5	789	6.71357e-05	0.010594	0.0671357	10.594	GCF_000954615.1	Pseudomonas phage vB_PaeS_PAO1_Ab30, complete genome
GCF_001012905.1_ViralProj284421_genomic	10485	20970	5	2077	0.000238436	0.0990463	0.238436	99.0463	GCF_001012905.1	Desmodus rotundus endogenous retrovirus isolate 824, complete genome
GCF_001041675.1_ViralProj288022_genomic	29412	58824	5	3384	8.49993e-05	0.0575275	0.0849993	57.5275	GCF_001041675.1	Propionibacterium phage PHL041M10, complete genome
GCF_001188625.1_ViralProj290931_genomic	6169	12338	5	2389	0.000405252	0.193629	0.405252	193.629	GCF_001188625.1	Varroa Tymo-like virus isolate PSU-1var, complete genome
GCF_001190455.1_ViralProj291271_genomic	29330	58660	5	2350	8.5237e-05	0.0400614	0.085237	40.0614	GCF_001190455.1	Propionibacterium phage Stormborn, complete genome
GCF_001430375.1_ViralProj300241_genomic	34064	68128	5	1161	7.33913e-05	0.0170415	0.0733913	17.0415	GCF_001430375.1	Simian adenovirus 19 strain AA153, complete genome
GCF_001470075.1_ViralProj306282_genomic	50515	101030	5	1048	4.94903e-05	0.0103732	0.0494903	10.3732	GCF_001470075.1	Mycobacterium phage Pepe, complete genome
GCF_001500475.1_ViralProj307726_genomic	52392	104784	5	941	4.77172e-05	0.00898038	0.0477172	8.98038	GCF_001500475.1	Mycobacterium phage Smeadley, complete genome
GCF_001551025.1_ViralProj310927_genomic	44496	88992	5	1291	5.61848e-05	0.0145069	0.0561848	14.5069	GCF_001551025.1	Rhodobacter phage RcTitan, complete genome
GCF_001717375.1_ViralProj340456_genomic	6434	12868	5	1169	0.000388561	0.0908455	0.388561	90.8455	GCF_001717375.1	Bat tymo-like virus polyprotein and capsid protein genes, complete cds
GCF_001736915.1_ViralProj343483_genomic	41871	83742	5	1072	5.97072e-05	0.0128012	0.0597072	12.8012	GCF_001736915.1	Pseudomonas phage phi2, complete genome
GCF_001755265.1_ViralProj344632_genomic	52428	104856	5	1161	4.76844e-05	0.0110723	0.0476844	11.0723	GCF_001755265.1	Mycobacterium phage Mulciber, complete genome
GCF_000840725.1_ViralProj14305_genomic	57455	114910	4	900	3.48099e-05	0.00783222	0.0348099	7.83222	GCF_000840725.1	Burkholderia phage BcepNazgul, complete genome
GCF_000840845.1_ViralProj14330_genomic	53373	106746	4	989	3.74721e-05	0.00926498	0.0374721	9.26498	GCF_000840845.1	Burkholderia phage phiE125, complete genome
GCF_000843085.1_ViralProj14276_genomic	41831	83662	4	785	4.78114e-05	0.00938299	0.0478114	9.38299	GCF_000843085.1	Streptomyces phage phiBT1, complete genome
GCF_000843125.1_ViralProj14287_genomic	57930	115860	4	1336	3.45244e-05	0.0115312	0.0345244	11.5312	GCF_000843125.1	Enterobacteria phage BP-4795, complete genome
GCF_000843605.1_ViralProj14379_genomic	42415	84830	4	676	4.71531e-05	0.00796888	0.0471531	7.96888	GCF_000843605.1	Burkholderia phage BcepC6B, complete genome
GCF_000846065.1_ViralProj14552_genomic	207439	414878	4	628	9.64139e-06	0.0015137	0.00964139	1.5137	GCF_000846065.1	Ostreid herpesvirus 1, complete genome
GCF_000846545.1_ViralProj14459_genomic	52297	104594	4	821	3.82431e-05	0.0078494	0.0382431	7.8494	GCF_000846545.1	Mycobacterium phage L5 complete genome
GCF_000847025.1_ViralProj14571_genomic	7349	14698	4	906	0.000272146	0.061641	0.272146	61.641	GCF_000847025.1	Pseudomonas phage Pf1, complete genome
GCF_000847385.1_ViralProj14639_genomic	6331	12662	4	4095	0.000315906	0.323409	0.315906	323.409	GCF_000847385.1	Eggplant mosaic virus, complete genome
GCF_000848125.1_ViralProj14625_genomic	153080	306160	4	12574	1.30651e-05	0.04107	0.0130651	41.07	GCF_000848125.1	Human herpesvirus 7, complete genome
GCF_000854485.1_ViralProj14947_genomic	6966	13932	4	2956	0.000287109	0.212173	0.287109	212.173	GCF_000854485.1	Botrytis virus X, complete genome
GCF_000860785.1_ViralProj15366_genomic	6099	12198	4	1034	0.000327923	0.084768	0.327923	84.768	GCF_000860785.1	Poinsettia mosaic virus, complete genome
GCF_000861105.1_ViralProj15435_genomic	7176	14352	4	800	0.000278707	0.0557414	0.278707	55.7414	GCF_000861105.1	Hepatitis E virus, complete genome
GCF_000870585.1_ViralProj19163_genomic	35741	71482	4	926	5.59581e-05	0.0129543	0.0559581	12.9543	GCF_000870585.1	Burkholderia phage phiE202 chromosome, complete genome
GCF_000872425.2_ViralProj28159_genomic	186713	373426	4	539	1.07116e-05	0.00144339	0.0107116	1.44339	GCF_000872425.2	Ostreococcus tauri virus OtV5, complete genome
GCF_000873905.1_ViralProj19769_genomic	33985	67970	4	1319	5.88495e-05	0.0194056	0.0588495	19.4056	GCF_000873905.1	Aeromonas phage phiO18P, complete genome
GCF_000874825.1_ViralProj28297_genomic	5193	10386	4	940	0.000385134	0.0905065	0.385134	90.5065	GCF_000874825.1	Magnaporthe oryzae virus 2, complete genome
GCF_000879135.1_ViralProj28763_genomic	39245	78490	4	727	5.09619e-05	0.00926233	0.0509619	9.26233	GCF_000879135.1	Halomonas phage phiHAP-1, complete genome
GCF_000879455.1_ViralProj30059_genomic	231255	462510	4	615	8.64846e-06	0.0013297	0.00864846	1.3297	GCF_000879455.1	Ralstonia phage RSL1, complete genome
GCF_000881035.1_ViralProj33533_genomic	8210	16420	4	716	0.000243605	0.0436054	0.243605	43.6054	GCF_000881035.1	Porcine kobuvirus swine/S-1-HUN/2007/Hungary, complete genome
GCF_000882275.1_ViralProj32231_genomic	54896	109792	4	1280	3.64325e-05	0.0116584	0.0364325	11.6584	GCF_000882275.1	Enterobacteria phage YYZ-2008, complete prophage genome
GCF_000887075.1_ViralProj42947_genomic	58652	117304	4	982	3.40994e-05	0.00837141	0.0340994	8.37141	GCF_000887075.1	Clavibacter phage CMP1, complete genome
GCF_000888055.1_ViralProj42945_genomic	157486	314972	4	603	1.26995e-05	0.00191446	0.0126995	1.91446	GCF_000888055.1	Deftia phage phiW-14, complete genome
GCF_000890055.1_ViralProj51587_genomic	8035	16070	4	5159	0.000248911	0.321033	0.248911	321.033	GCF_000890055.1	Turdivirus 1, complete genome
GCF_000891995.1_ViralProj66393_genomic	72332	144664	4	882	2.76503e-05	0.00609689	0.0276503	6.09689	GCF_000891995.1	Synechococcus phage S-CBS2, complete genome
GCF_000894715.1_ViralProj167658_genomic	149273	298546	4	613	1.33983e-05	0.00205328	0.0133983	2.05328	GCF_000894715.1	Cronobacter phage CR3, complete genome
GCF_000898395.1_ViralProj171972_genomic	36847	73694	4	644	5.42785e-05	0.00873884	0.0542785	8.73884	GCF_000898395.1	Pseudomonas phage MP42, complete genome
GCF_000905695.1_ViralProj186951_genomic	68527	137054	4	1615	2.91856e-05	0.0117837	0.0291856	11.7837	GCF_000905695.1	Halovirus HSTV-2, complete genome
GCF_000906035.1_ViralProj195482_genomic	205622	411244	4	1151	9.72659e-06	0.00279883	0.00972659	2.79883	GCF_000906035.1	Micromonas pusilla virus 12T genomic sequence
GCF_000907175.1_ViralProj197296_genomic	47724	95448	4	759	4.19076e-05	0.00795197	0.0419076	7.95197	GCF_000907175.1	Mycobacterium phage vB_MapS_FF47, complete genome
GCF_000907615.1_ViralProj206490_genomic	74519	149038	4	1200	2.68388e-05	0.00805164	0.0268388	8.05164	GCF_000907615.1	Halovirus HRTV-8, complete genome
GCF_000908635.1_ViralProj206492_genomic	76134	152268	4	1107	2.62695e-05	0.00727008	0.0262695	7.27008	GCF_000908635.1	Halovirus HRTV-5, complete genome
GCF_000910775.1_ViralProj215109_genomic	52519	105038	4	798	3.80815e-05	0.00759725	0.0380815	7.59725	GCF_000910775.1	Myobacteriophage Adzzy, complete genome
GCF_000911935.1_ViralProj215671_genomic	53253	106506	4	828	3.75566e-05	0.00777421	0.0375566	7.77421	GCF_000911935.1	Mycobacterium phage AnnaL29, complete genome
GCF_000912575.1_ViralProj215674_genomic	50690	101380	4	766	3.94555e-05	0.00755573	0.0394555	7.55573	GCF_000912575.1	Mycobacterium phage LittleCherry, complete genome
GCF_000913175.1_ViralProj230583_genomic	88097	176194	4	667	2.27022e-05	0.0037856	0.0227022	3.7856	GCF_000913175.1	Pseudomonas phage PAK_P3, complete genome
GCF_000913315.1_ViralProj215120_genomic	48228	96456	4	877	4.14697e-05	0.00909223	0.0414697	9.09223	GCF_000913315.1	Mycobacterium phage Muddy, complete genome
GCF_000914635.1_ViralProj240017_genomic	271084	542168	4	725	7.37779e-06	0.00133722	0.00737779	1.33722	GCF_000914635.1	Erwinia phage Ea35-70, complete genome
GCF_000916335.1_ViralProj240018_genomic	53124	106248	4	663	3.76478e-05	0.00624012	0.0376478	6.24012	GCF_000916335.1	Mycobacterium phage 20ES, complete genome
GCF_000916995.1_ViralProj239433_genomic	109558	219116	4	666	1.82552e-05	0.00303949	0.0182552	3.03949	GCF_000916995.1	Rhizobium phage vB_RleS_L338C, complete genome
GCF_000917955.1_ViralProj243066_genomic	59254	118508	4	1279	3.3753e-05	0.0107925	0.033753	10.7925	GCF_000917955.1	Microbacterium phage vB_MoxS-ISF9, complete genome
GCF_000918615.1_ViralProj240730_genomic	51308	102616	4	934	3.89803e-05	0.00910189	0.0389803	9.10189	GCF_000918615.1	Mycobacterium phage Wile, complete genome
GCF_000923635.1_ViralProj253325_genomic	149162	298324	4	717	1.34082e-05	0.00240343	0.0134082	2.40343	GCF_000923635.1	Cronobacter phage CR8, complete genome
GCF_000924995.1_ViralProj266774_genomic	45718	91436	4	892	4.37464e-05	0.00975546	0.0437464	9.75546	GCF_000924995.1	Mesorhizobium phagevB_MloP_Lo5R7ANS, complete genome
GCF_000955315.1_ViralProj276850_genomic	90460	180920	4	863	2.21092e-05	0.00477006	0.0221092	4.77006	GCF_000955315.1	Mycobacterium phage Gaia, complete genome
GCF_000955355.1_ViralProj276861_genomic	86246	172492	4	704	2.31895e-05	0.00408135	0.0231895	4.08135	GCF_000955355.1	Pseudomonas phage vB_PaeM_PAO1_Ab03, complete genome
GCF_001040795.1_ViralProj287866_genomic	36814	73628	4	915	5.43272e-05	0.0124273	0.0543272	12.4273	GCF_001040795.1	Pseudomonas phage LPB1, complate genome
GCF_001041135.1_ViralProj287989_genomic	37359	74718	4	972	5.35346e-05	0.0130089	0.0535346	13.0089	GCF_001041135.1	Pseudomonas phage H70, complete genome
GCF_001041575.1_ViralProj288002_genomic	29323	58646	4	2555	6.82058e-05	0.0435665	0.0682058	43.5665	GCF_001041575.1	Propionibacterium phage PHL301M00, complete genome
GCF_001190355.1_ViralProj291249_genomic	6258	12516	4	2238	0.000319591	0.178811	0.319591	178.811	GCF_001190355.1	Bee Macula-like virus isolate France 878V, complete genome
GCF_001308755.1_ViralProj298043_genomic	8087	16174	4	1028	0.00024731	0.0635588	0.24731	63.5588	GCF_001308755.1	Kobuvirus cattle/Kagoshima-1-22-KoV/2014/JPN genomic RNA, nearly complete genome, strain: Kagoshima-1-22-KoV/2014/JPN
GCF_001430455.1_ViralProj300257_genomic	171045	342090	4	852	1.16928e-05	0.00249057	0.0116928	2.49057	GCF_001430455.1	Yellowstone lake phycodnavirus 2 DNA, complete genome, isolate: 2
GCF_001470535.1_ViralProj306367_genomic	149732	299464	4	661	1.33572e-05	0.00220728	0.0133572	2.20728	GCF_001470535.1	Cronobacter phage PBES 02, complete genome
GCF_001470995.1_ViralProj306347_genomic	38084	76168	4	681	5.25155e-05	0.00894076	0.0525155	8.94076	GCF_001470995.1	Delftia phage IME-DE1, complete genome
GCF_001500395.1_ViralProj307710_genomic	84583	169166	4	728	2.36454e-05	0.00430347	0.0236454	4.30347	GCF_001500395.1	Pseudomonas phage vB_PaeM_PS24, complete genome
GCF_001500595.1_ViralProj307750_genomic	76964	153928	4	802	2.59862e-05	0.00521023	0.0259862	5.21023	GCF_001500595.1	Tsukamurella phage TIN2, complete genome
GCF_001501035.1_ViralProj307707_genomic	53042	106084	4	698	3.7706e-05	0.00657969	0.037706	6.57969	GCF_001501035.1	Mycobacterium phage Equemioh13, complete genome
GCF_001503555.1_ViralProj307939_genomic	49717	99434	4	917	4.02277e-05	0.0092222	0.0402277	9.2222	GCF_001503555.1	Mycobacterium phage Swirley, complete genome
GCF_001504155.1_ViralProj307898_genomic	75816	151632	4	917	2.63797e-05	0.00604754	0.0263797	6.04754	GCF_001504155.1	Mycobacterium phage Lolly9, complete genome
GCF_001645975.1_ViralProj321699_genomic	14334	28668	4	617	0.000139528	0.0215223	0.139528	21.5223	GCF_001645975.1	Marbled eel polyomavirus isolate AMV-1, complete genome
GCF_001646155.1_ViralProj321698_genomic	125171	250342	4	595	1.59781e-05	0.00237675	0.0159781	2.37675	GCF_001646155.1	Canid herpesvirus 1 strain 0194, complete genome
GCF_001698275.1_ViralProj336042_genomic	52924	105848	4	634	3.779e-05	0.00598972	0.03779	5.98972	GCF_001698275.1	Gordonia phage Soups, complete genome
GCF_001706925.1_ViralProj336530_genomic	9868	19736	4	676	0.000202675	0.0342521	0.202675	34.2521	GCF_001706925.1	Picornavirales Tottori-HG1 gene for polyprotein, complete cds, strain: Tottori-HG1
GCF_001736535.1_ViralProj343509_genomic	75462	150924	4	1047	2.65034e-05	0.00693727	0.0265034	6.93727	GCF_001736535.1	Gordonia phage Kvothe, complete genome
GCF_001736595.1_ViralProj343521_genomic	36629	73258	4	767	5.46015e-05	0.0104698	0.0546015	10.4698	GCF_001736595.1	Pseudomonas phage JBD93, complete genome
GCF_001737035.1_ViralProj343519_genomic	50183	100366	4	821	3.98541e-05	0.00818006	0.0398541	8.18006	GCF_001737035.1	Pseudomonas phage YMC11/07/P54_PAE_BP, complete genome
GCF_001745515.1_ViralProj344223_genomic	43277	86554	4	644	4.62139e-05	0.00744044	0.0462139	7.44044	GCF_001745515.1	Pseudomonas phage MD8, complete genome
GCF_000838005.1_ViralProj14104_genomic	100999	201998	3	541	1.48516e-05	0.00267824	0.0148516	2.67824	GCF_000838005.1	Plutella xylostella granulovirus, complete genome
GCF_000839925.1_ViralProj14147_genomic	77670	155340	3	1003	1.93125e-05	0.0064568	0.0193125	6.4568	GCF_000839925.1	Halorubrum phage HF2, complete genome
GCF_000841465.1_ViralProj14294_genomic	75898	151796	3	1003	1.97634e-05	0.00660755	0.0197634	6.60755	GCF_000841465.1	Halovirus HF1, complete genome
GCF_000841865.1_ViralProj14203_genomic	49136	98272	3	563	3.05275e-05	0.005729	0.0305275	5.729	GCF_000841865.1	Mycobacterium phage D29, complete genome
GCF_000845025.2_ViralProj14500_genomic	56426	112852	3	602	2.65835e-05	0.00533442	0.0265835	5.33442	GCF_000845025.2	Bacteriophage D3, complete genome
GCF_000846825.1_ViralProj14521_genomic	32621	65242	3	656	4.59826e-05	0.0100549	0.0459826	10.0549	GCF_000846825.1	Porcine adenovirus 5, complete genome
GCF_000852485.1_ViralProj14865_genomic	6056	12112	3	2618	0.000247688	0.216149	0.247688	216.149	GCF_000852485.1	Tulip virus X, complete genome
GCF_000853485.1_ViralProj14909_genomic	3392	6784	3	1191	0.000442217	0.17556	0.442217	175.56	GCF_000853485.1	Avian myelocytomatosis virus, complete genome
GCF_000854185.1_ViralProj15030_genomic	8332	16664	3	777	0.000180029	0.0466275	0.180029	46.6275	GCF_000854185.1	Moloney murine leukemia virus, complete genome
GCF_000856125.1_ViralMultiSegProj14937_genomic	19524	39048	3	380	7.68285e-05	0.00973161	0.0768285	9.73161	GCF_000856125.1	African horsesickness virus segment 1, complete genome
GCF_000858145.1_ViralProj15170_genomic	6820	13640	3	3077	0.000219941	0.225587	0.219941	225.587	GCF_000858145.1	Citrus sudden death-associated virus, complete genome
GCF_000859705.1_ViralProj15160_genomic	5914	11828	3	721	0.000253635	0.0609571	0.253635	60.9571	GCF_000859705.1	Mint virus X, complete genome
GCF_000861885.1_ViralProj15441_genomic	8251	16502	3	5243	0.000181796	0.317719	0.181796	317.719	GCF_000861885.1	Aichi virus, complete genome
GCF_000862485.1_ViralProj15381_genomic	6305	12610	3	2942	0.000237906	0.233307	0.237906	233.307	GCF_000862485.1	Maize rayado fino virus isolate Costa Rican, complete genome
GCF_000862685.1_ViralProj15424_genomic	8033	16066	3	480	0.00018673	0.0298768	0.18673	29.8768	GCF_000862685.1	Human papillomavirus type 90, complete genome
GCF_000863025.1_ViralProj15315_genomic	9762	19524	3	5845	0.000153657	0.299375	0.153657	299.375	GCF_000863025.1	Rubella virus, complete genome
GCF_000863885.1_ViralProj15493_genomic	6907	13814	3	798	0.000217171	0.0577675	0.217171	57.7675	GCF_000863885.1	Stenotrophomonas phage phiSMA9, complete genome
GCF_000864205.1_ViralProj16076_genomic	63649	127298	3	470	2.35667e-05	0.00369212	0.0235667	3.69212	GCF_000864205.1	Phage phiJL001, complete genome
GCF_000864505.1_ViralProj16384_genomic	42999	85998	3	615	3.48845e-05	0.00715133	0.0348845	7.15133	GCF_000864505.1	Pseudomonas phage 73, complete genome
GCF_000865465.1_ViralProj16383_genomic	39199	78398	3	476	3.82663e-05	0.00607158	0.0382663	6.07158	GCF_000865465.1	Pseudomonas phage F10, complete genome
GCF_000866665.1_ViralProj15687_genomic	7009	14018	3	845	0.000214011	0.0602796	0.214011	60.2796	GCF_000866665.1	Alstroemeria virus x, complete genome
GCF_000866825.1_ViralProj16199_genomic	211215	422430	3	436	7.10177e-06	0.00103212	0.00710177	1.03212	GCF_000866825.1	Pseudomonas phage EL, complete genome
GCF_000868265.2_ViralProj17147_genomic	42289	84578	3	1211	3.54702e-05	0.0143181	0.0354702	14.3181	GCF_000868265.2	Mycobacterium phage Halo, complete genome
GCF_000868285.1_ViralProj17167_genomic	64787	129574	3	477	2.31528e-05	0.00368129	0.0231528	3.68129	GCF_000868285.1	Mycobacterium phage PLot, complete genome
GCF_000873385.1_ViralProj19963_genomic	47382	94764	3	616	3.16576e-05	0.00650036	0.0316576	6.50036	GCF_000873385.1	Burkholderia phage BcepNY3, complete genome
GCF_000874305.1_ViralProj20961_genomic	36409	72818	3	475	4.11986e-05	0.00652311	0.0411986	6.52311	GCF_000874305.1	Pseudomonas phage MP22, complete genome
GCF_000879175.1_ViralProj28979_genomic	6937	13874	3	1007	0.000216232	0.0725818	0.216232	72.5818	GCF_000879175.1	Asparagus virus 3, complete genome
GCF_000880515.1_ViralProj31177_genomic	35343	70686	3	503	4.24412e-05	0.00711598	0.0424412	7.11598	GCF_000880515.1	Human adenovirus B1, complete genome
GCF_000881375.1_ViralProj30845_genomic	60195	120390	3	604	2.4919e-05	0.00501703	0.024919	5.01703	GCF_000881375.1	Rhizobium phage 16-3, complete genome
GCF_000881535.1_ViralProj32009_genomic	64807	129614	3	555	2.31456e-05	0.00428194	0.0231456	4.28194	GCF_000881535.1	Mycobacterium phage Gumball, complete genome
GCF_000881595.1_ViralProj32133_genomic	119343	238686	3	1063	1.25688e-05	0.00445355	0.0125688	4.45355	GCF_000881595.1	Diadromus pulchellus ascovirus 4a, complete genome
GCF_000882375.1_ViralProj32679_genomic	6206	12412	3	666	0.000241702	0.0536578	0.241702	53.6578	GCF_000882375.1	Scrophularia mottle virus, complete genome
GCF_000885475.1_ViralProj42595_genomic	36674	73348	3	1064	4.09009e-05	0.0145062	0.0409009	14.5062	GCF_000885475.1	Xylella phage Xfas53, complete genome
GCF_000885575.1_ViralProj38461_genomic	41441	82882	3	889	3.6196e-05	0.0107261	0.036196	10.7261	GCF_000885575.1	Mycobacterium phage Angel, complete genome
GCF_000885975.1_ViralProj40907_genomic	191761	383522	3	474	7.82224e-06	0.00123591	0.00782224	1.23591	GCF_000885975.1	Ostreococcus tauri virus 1 complete genome
GCF_000887615.1_ViralProj51905_genomic	3427	6854	3	787	0.000437701	0.114823	0.437701	114.823	GCF_000887615.1	Rhododendron virus A, complete genome
GCF_000888215.1_ViralProj48147_genomic	3729	7458	3	378	0.000402253	0.0506838	0.402253	50.6838	GCF_000888215.1	Torque teno virus 27, complete genome
GCF_000888475.1_ViralProj51257_genomic	18935	37870	3	634	7.92184e-05	0.0167415	0.0792184	16.7415	GCF_000888475.1	Tai Forest ebolavirus isolate Tai Forest virus/H.sapiens-tc/CIV/1994/Pauleoula-CI, complete genome
GCF_000889035.1_ViralProj48419_genomic	6517	13034	3	842	0.000230167	0.0646003	0.230167	64.6003	GCF_000889035.1	Chiltepin yellow mosaic virus, complete genome
GCF_000889855.1_ViralProj48181_genomic	3818	7636	3	505	0.000392876	0.0661341	0.392876	66.1341	GCF_000889855.1	Torque teno virus 16, complete genome
GCF_000890375.1_ViralProj61013_genomic	184095	368190	3	528	8.14797e-06	0.00143404	0.00814797	1.43404	GCF_000890375.1	Micromonas sp. RCC1109 virus MpV1, complete genome
GCF_000890615.1_ViralProj62749_genomic	15131	30262	3	649	9.91342e-05	0.021446	0.0991342	21.446	GCF_000890615.1	Japanese eel endothelial cells-infecting virus, complete genome
GCF_000891115.1_ViralProj66899_genomic	6175	12350	3	3093	0.000242915	0.250445	0.242915	250.445	GCF_000891115.1	Asclepias asymptomatic virus, complete genome
GCF_000891895.1_ViralProj65277_genomic	7584	15168	3	589	0.000197785	0.0388318	0.197785	38.8318	GCF_000891895.1	Zalophus californianus papillomavirus 1, complete genome
GCF_000892075.1_ViralProj66895_genomic	7310	14620	3	754	0.000205198	0.0515732	0.205198	51.5732	GCF_000892075.1	Cutthroat trout virus, complete genome
GCF_000892855.1_ViralProj68415_genomic	45530	91060	3	591	3.29453e-05	0.00649023	0.0329453	6.49023	GCF_000892855.1	Gordonia phage GTE2, complete genome
GCF_000893235.1_ViralProj64495_genomic	6704	13408	3	3262	0.000223747	0.243288	0.223747	243.288	GCF_000893235.1	Fig fleck-associated virus, complete genome
GCF_000893415.1_ViralProj64765_genomic	47279	94558	3	652	3.17266e-05	0.00689524	0.0317266	6.89524	GCF_000893415.1	Erwinia phage phiEt88, complete genome
GCF_000894235.1_ViralProj81167_genomic	48072	96144	3	1339	3.12032e-05	0.013927	0.0312032	13.927	GCF_000894235.1	Rhodococcus phage RGL3, complete genome
GCF_000894335.1_ViralProj82653_genomic	60714	121428	3	498	2.4706e-05	0.0041012	0.024706	4.1012	GCF_000894335.1	Erwinia phage PEp14, complete genome
GCF_000894515.1_ViralProj157259_genomic	8770	17540	3	793	0.000171038	0.0452109	0.171038	45.2109	GCF_000894515.1	Halorubrum pleomorphic virus 3, complete genome
GCF_000894995.1_ViralProj76741_genomic	30332	60664	3	768	4.94527e-05	0.0126599	0.0494527	12.6599	GCF_000894995.1	Synechococcus phage S-CBS1, complete genome
GCF_000895935.1_ViralProj82751_genomic	8210	16420	3	484	0.000182704	0.0294762	0.182704	29.4762	GCF_000895935.1	Porcine kobuvirus SH-W-CHN/2010/China, complete genome
GCF_000897095.1_ViralProj167052_genomic	42844	85688	3	558	3.50107e-05	0.006512	0.0350107	6.512	GCF_000897095.1	Pseudomonas phage vB_Pae-Kakheti25, complete genome
GCF_000899095.1_ViralProj173047_genomic	61847	123694	3	1070	2.42534e-05	0.00865038	0.0242534	8.65038	GCF_000899095.1	Burkholderia phage DC1, complete genome
GCF_000901835.1_ViralProj181226_genomic	69391	138782	3	510	2.16166e-05	0.00367483	0.0216166	3.67483	GCF_000901835.1	Agrobacterium phage 7-7-1, complete genome
GCF_000904315.1_ViralProj193979_genomic	7619	15238	3	632	0.000196876	0.0414753	0.196876	41.4753	GCF_000904315.1	Equus ferus caballus papillomavirus type 7, complete genome
GCF_000905075.1_ViralProj186952_genomic	102319	204638	3	665	1.466e-05	0.00324964	0.01466	3.24964	GCF_000905075.1	Halovirus HVTV-1, complete genome
GCF_000905115.1_ViralProj188544_genomic	36429	72858	3	465	4.1176e-05	0.00638228	0.041176	6.38228	GCF_000905115.1	Pseudomonas phage JBD88a, complete genome
GCF_000905815.1_ViralProj192605_genomic	6226	12452	3	508	0.000240925	0.0407967	0.240925	40.7967	GCF_000905815.1	Andean potato mild mosaic virus isolate Hu, complete genome
GCF_000906075.1_ViralProj195490_genomic	38987	77974	3	557	3.84744e-05	0.00714341	0.0384744	7.14341	GCF_000906075.1	Tetraselmis viridis virus S20 genomic sequence
GCF_000908095.1_ViralProj213021_genomic	8576	17152	3	640	0.000174907	0.0373134	0.174907	37.3134	GCF_000908095.1	Ralstonia phage RSS30 DNA, complete genome
GCF_000908815.1_ViralProj209360_genomic	7069	14138	3	959	0.000212194	0.0678314	0.212194	67.8314	GCF_000908815.1	Stenotrophomonas phage phiSMA7 proviral complete genome
GCF_000909255.1_ViralProj206495_genomic	49107	98214	3	434	3.05455e-05	0.00441892	0.0305455	4.41892	GCF_000909255.1	Halovirus HHTV-1, complete genome
GCF_000910115.1_ViralProj206493_genomic	35722	71444	3	854	4.19909e-05	0.0119534	0.0419909	11.9534	GCF_000910115.1	Halovirus HRTV-4, complete genome
GCF_000910295.1_ViralProj209361_genomic	39981	79962	3	944	3.75178e-05	0.0118056	0.0375178	11.8056	GCF_000910295.1	Mycobacterium phage Leo, complete genome
GCF_000911635.1_ViralProj213013_genomic	6277	12554	3	1181	0.000238968	0.0940736	0.238968	94.0736	GCF_000911635.1	Tomato blistering mosaic virus isolate SC50, complete genome
GCF_000913195.1_ViralProj230587_genomic	43940	87880	3	757	3.41375e-05	0.00861402	0.0341375	8.61402	GCF_000913195.1	Xylella phage Prado, complete genome
GCF_000914055.1_ViralProj230593_genomic	43869	87738	3	383	3.41927e-05	0.00436527	0.0341927	4.36527	GCF_000914055.1	Xylella phage Paz, complete genome
GCF_000914655.1_ViralProj240021_genomic	52963	105926	3	536	2.83217e-05	0.00506014	0.0283217	5.06014	GCF_000914655.1	Mycobacterium phage CRB1, complete genome
GCF_000918515.1_ViralProj240595_genomic	40411	80822	3	468	3.71186e-05	0.0057905	0.0371186	5.7905	GCF_000918515.1	Ralstonia phage RSB2 DNA, complete genome
GCF_000919775.1_ViralProj244308_genomic	7475	14950	3	541	0.000200669	0.0361873	0.200669	36.1873	GCF_000919775.1	Persimmon latent virus genomic RNA, complete genome, clone: Kaki13-14
GCF_000921055.1_ViralProj253222_genomic	51090	102180	3	484	2.936e-05	0.00473674	0.02936	4.73674	GCF_000921055.1	Pseudomonas phage phiPSA1, complete genome
GCF_000924355.1_ViralProj262488_genomic	40002	80004	3	704	3.74981e-05	0.00879956	0.0374981	8.79956	GCF_000924355.1	Ralstonia phage RSY1 DNA, complete genome
GCF_000927395.1_ViralProj266675_genomic	54506	109012	3	528	2.75199e-05	0.0048435	0.0275199	4.8435	GCF_000927395.1	Rhizobium phage vB_RleM_PPF1, complete genome
GCF_000928835.1_ViralProj268860_genomic	7369	14738	3	520	0.000203555	0.0352829	0.203555	35.2829	GCF_000928835.1	Black sea bass polyomavirus 1 isolate 2835, complete genome
GCF_000969075.1_ViralProj280302_genomic	3621	7242	3	519	0.00041425	0.0716653	0.41425	71.6653	GCF_000969075.1	Simian torque teno virus 34 isolate VGA00120.1, complete genome
GCF_000970585.1_ViralMultiSegProj280458_genomic	3993	7986	3	1240	0.000375657	0.155272	0.375657	155.272	GCF_000970585.1	Black grass cryptic virus 2 segment RNA 1
GCF_001008455.1_ViralProj284019_genomic	8121	16242	3	489	0.000184706	0.0301071	0.184706	30.1071	GCF_001008455.1	Porcine kobuvirus isolate JS-02a-CHN/2014/China, complete genome
GCF_001042075.1_ViralProj287956_genomic	73990	147980	3	601	2.0273e-05	0.00406136	0.020273	4.06136	GCF_001042075.1	Delftia phage RG-2014, complete genome
GCF_001399285.1_ViralProj298920_genomic	196300	392600	3	838	7.64137e-06	0.00213449	0.00764137	2.13449	GCF_001399285.1	Ostreococcus lucimarinus virus 2 isolate Olv2, complete genome
GCF_001430155.1_ViralProj300239_genomic	32939	65878	3	384	4.55387e-05	0.00582896	0.0455387	5.82896	GCF_001430155.1	Simian adenovirus 13 strain P-9, complete genome
GCF_001440955.1_ViralProj301254_genomic	7771	15542	3	710	0.000193025	0.0456827	0.193025	45.6827	GCF_001440955.1	Trichechus manatus papillomavirus 4 strain TmPV-4, complete genome
GCF_001461665.1_ViralProj304920_genomic	5221	10442	3	755	0.000287301	0.0723042	0.287301	72.3042	GCF_001461665.1	Ustilaginoidea virens RNA virus 5 strain F10-338 coat protein (CP) and RNA-dependent RNA polymerase (RdRp) genes, complete cds
GCF_001470255.1_ViralProj306354_genomic	60919	121838	3	821	2.46229e-05	0.00673846	0.0246229	6.73846	GCF_001470255.1	Pseudomonas phage YMC11/02/R656, complete genome
GCF_001470675.2_ViralProj306293_genomic	33509	67018	3	677	4.47641e-05	0.0101018	0.0447641	10.1018	GCF_001470675.2	Salmonella phage SEN5, complete genome
GCF_001482935.1_ViralProj306786_genomic	53141	106282	3	480	2.82268e-05	0.00451629	0.0282268	4.51629	GCF_001482935.1	Mycobacterium phage LadyBird, complete genome
GCF_001501235.1_ViralProj307747_genomic	53387	106774	3	469	2.80967e-05	0.00439246	0.0280967	4.39246	GCF_001501235.1	Mycobacterium phage Luchador, complete genome
GCF_001501935.2_ViralProj307732_genomic	33509	67018	3	677	4.47641e-05	0.0101018	0.0447641	10.1018	GCF_001501935.2	Salmonella phage SEN4, complete genome
GCF_001502515.1_ViralProj307725_genomic	49158	98316	3	784	3.05139e-05	0.00797429	0.0305139	7.97429	GCF_001502515.1	Mycobacterium phage UnionJack, complete genome
GCF_001502635.1_ViralProj307749_genomic	76269	152538	3	570	1.96672e-05	0.00373677	0.0196672	3.73677	GCF_001502635.1	Tsukamurella phage TIN3, complete genome
GCF_001503315.1_ViralProj307891_genomic	52088	104176	3	503	2.87974e-05	0.00482837	0.0287974	4.82837	GCF_001503315.1	Mycobacterium phage Serenity, complete genome
GCF_001504995.1_ViralProj307904_genomic	53219	106438	3	498	2.81854e-05	0.00467878	0.0281854	4.67878	GCF_001504995.1	Mycobacterium phage Pioneer, complete genome
GCF_001505875.1_ViralProj307949_genomic	43225	86450	3	901	3.47021e-05	0.0104222	0.0347021	10.4222	GCF_001505875.1	Pseudomonas phage PaMx42, complete genome
GCF_001550585.1_ViralProj310914_genomic	6421	12842	3	2975	0.000233608	0.231662	0.233608	231.662	GCF_001550585.1	Nectarine virus M isolate NeVM/12C51, complete genome
GCF_001551065.1_ViralProj310935_genomic	76276	152552	3	573	1.96654e-05	0.0037561	0.0196654	3.7561	GCF_001551065.1	Gordonia phage GordDuk1, complete genome
GCF_001595675.1_ViralProj315135_genomic	7313	14626	3	1091	0.000205114	0.0745932	0.205114	74.5932	GCF_001595675.1	Norovirus GIII, complete genome
GCF_001619015.1_ViralProj318036_genomic	8183	16366	3	500	0.000183307	0.0305511	0.183307	30.5511	GCF_001619015.1	Mus musculus mobilized endogenous polytropic provirus clone 15 truncated gag-pol polyprotein (gag) and envelope protein (env) genes, complete cds
GCF_001717195.1_ViralProj340167_genomic	7299	14598	3	692	0.000205508	0.0474038	0.205508	47.4038	GCF_001717195.1	Sparus aurata polyomavirus 1, complete genome
GCF_001725935.1_ViralMultiSegProj342646_genomic	4074	8148	3	870	0.000368189	0.106775	0.368189	106.775	GCF_001725935.1	Sclerotium hydrophilum virus 1 isolate ShR#20 putative RNA-dependent RNA polymerase gene, complete cds
GCF_001736315.1_ViralProj343510_genomic	74073	148146	3	491	2.02503e-05	0.0033143	0.0202503	3.3143	GCF_001736315.1	Gordonia phage Demosthenes, complete genome
GCF_001744715.1_ViralProj344191_genomic	58566	117132	3	728	2.56121e-05	0.00621521	0.0256121	6.21521	GCF_001744715.1	Pseudomonas phage NP1, complete genome
GCF_000836865.1_ViralProj14025_genomic	8028	16056	2	334	0.000124564	0.0208022	0.124564	20.8022	GCF_000836865.1	Rhesus monkey papillomavirus, complete genome
GCF_000837025.1_ViralProj14062_genomic	14927	29854	2	428	6.69927e-05	0.0143364	0.0669927	14.3364	GCF_000837025.1	Enterobacteria phage PRD1, complete genome
GCF_000837425.1_ViralProj14146_genomic	57416	114832	2	257	1.74167e-05	0.00223805	0.0174167	2.23805	GCF_000837425.1	Sinorhizobium phage PBC5, complete genome
GCF_000837725.1_ViralProj14043_genomic	61670	123340	2	1374	1.62153e-05	0.0111399	0.0162153	11.1399	GCF_000837725.1	Enterobacteria phage 933W, complete genome
GCF_000838965.1_ViralProj14127_genomic	118584	237168	2	350	8.43284e-06	0.00147575	0.00843284	1.47575	GCF_000838965.1	Epiphyas postvittana NPV, complete genome
GCF_000839345.1_ViralProj14022_genomic	7687	15374	2	348	0.00013009	0.0226356	0.13009	22.6356	GCF_000839345.1	Mastomys natalensis papillomavirus, complete genome
GCF_000839425.1_ViralProj14040_genomic	108409	216818	2	1319	9.22433e-06	0.00608344	0.00922433	6.08344	GCF_000839425.1	Ateline herpesvirus 3 complete genome
GCF_000840585.1_ViralProj14274_genomic	70797	141594	2	258	1.41249e-05	0.00182211	0.0141249	1.82211	GCF_000840585.1	Mycobacterium phage Barnyard, complete genome
GCF_000840665.2_ViralProj14293_genomic	59866	119732	2	1374	1.6704e-05	0.0114756	0.016704	11.4756	GCF_000840665.2	Stx1 converting phage DNA, complete genome
GCF_000840745.2_ViralProj14310_genomic	62706	125412	2	1374	1.59474e-05	0.0109559	0.0159474	10.9559	GCF_000840745.2	Stx2 converting phage II DNA, complete genome
GCF_000843145.1_ViralProj14291_genomic	43769	87538	2	294	2.28472e-05	0.00335854	0.0228472	3.35854	GCF_000843145.1	Enterobacteria phage SP6, complete genome
GCF_000843585.1_ViralProj14374_genomic	28337	56674	2	325	3.52896e-05	0.00573455	0.0352896	5.73455	GCF_000843585.1	Pyrobaculum spherical virus, complete genome
GCF_000844345.1_ViralProj14542_genomic	38439	76878	2	339	2.60152e-05	0.00440958	0.0260152	4.40958	GCF_000844345.1	Pseudomonas phage B3, complete genome
GCF_000844385.1_ViralProj14551_genomic	8101	16202	2	379	0.000123442	0.0233922	0.123442	23.3922	GCF_000844385.1	Canine papillomavirus 2, complete genome
GCF_000844925.1_ViralProj14480_genomic	60942	121884	2	1374	1.6409e-05	0.011273	0.016409	11.273	GCF_000844925.1	Enterobacteria phage VT2-Sakai, complete genome
GCF_000845185.1_ViralProj14545_genomic	7722	15444	2	291	0.0001295	0.0188423	0.1295	18.8423	GCF_000845185.1	Trichechus manatus latirostris papillomavirus 1, complete genome
GCF_000845485.1_ViralProj14421_genomic	8300	16600	2	375	0.000120482	0.0225904	0.120482	22.5904	GCF_000845485.1	Felis domesticus papillomavirus type 1, complete genome
GCF_000846725.1_ViralProj14495_genomic	51601	103202	2	277	1.93795e-05	0.00268406	0.0193795	2.68406	GCF_000846725.1	Klebsiella phage phiKO2, complete genome
GCF_000847425.1_ViralProj14647_genomic	9550	19100	2	342	0.000104712	0.0179058	0.104712	17.9058	GCF_000847425.1	Hepatitis GB virus A, complete genome
GCF_000847725.1_ViralProj14708_genomic	4788	9576	2	441	0.000208855	0.0460526	0.208855	46.0526	GCF_000847725.1	Fujinami sarcoma virus, complete genome
GCF_000849425.1_ViralProj14721_genomic	5833	11666	2	581	0.000171438	0.0498028	0.171438	49.8028	GCF_000849425.1	Moloney murine sarcoma virus, complete genome
GCF_000849825.2_ViralProj14628_genomic	46675	93350	2	293	2.14247e-05	0.00313873	0.0214247	3.13873	GCF_000849825.2	Synechococcus phage P60, complete genome
GCF_000849845.1_ViralProj14633_genomic	7286	14572	2	421	0.00013725	0.028891	0.13725	28.891	GCF_000849845.1	Avian leukosis virus - RSA, complete genome
GCF_000849905.1_ViralProj14645_genomic	7015	14030	2	275	0.000142552	0.0196009	0.142552	19.6009	GCF_000849905.1	Clover yellow mosaic virus, complete genome
GCF_000850025.1_ViralProj14669_genomic	6211	12422	2	515	0.000161005	0.0414587	0.161005	41.4587	GCF_000850025.1	Ononis yellow mosaic virus, complete genome
GCF_000851925.1_ViralProj14914_genomic	8785	17570	2	422	0.00011383	0.0240182	0.11383	24.0182	GCF_000851925.1	Squirrel monkey retrovirus - HLB, complete genome
GCF_000852605.1_ViralProj14895_genomic	15192	30384	2	547	6.58241e-05	0.0180029	0.0658241	18.0029	GCF_000852605.1	Goose paramyxovirus SF02, complete genome
GCF_000853805.1_ViralProj14948_genomic	8374	16748	2	601	0.000119417	0.0358849	0.119417	35.8849	GCF_000853805.1	Bovine kobuvirus, complete genome
GCF_000855425.1_ViralProj14978_genomic	9392	18784	2	421	0.000106474	0.0224127	0.106474	22.4127	GCF_000855425.1	Rous sarcoma virus, complete genome
GCF_000855565.1_ViralProj15007_genomic	9149	18298	2	343	0.000109302	0.0187452	0.109302	18.7452	GCF_000855565.1	Cryphonectria hypovirus 4 endogenous virus, complete genome
GCF_000856745.1_ViralProj15073_genomic	6128	12256	2	5062	0.000163185	0.413022	0.163185	413.022	GCF_000856745.1	Plantago asiatica mosaic virus, complete genome
GCF_000856825.1_ViralProj15090_genomic	6673	13346	2	4927	0.000149858	0.369174	0.149858	369.174	GCF_000856825.1	Physalis mottle virus, complete genome
GCF_000857005.1_ViralProj15133_genomic	129593	259186	2	634	7.71647e-06	0.00244612	0.00771647	2.44612	GCF_000857005.1	Choristoneura fumiferana multiple nucleopolyhedrovirus, complete genome
GCF_000858025.1_ViralProj15145_genomic	8295	16590	2	375	0.000120555	0.022604	0.120555	22.604	GCF_000858025.1	Reticuloendotheliosis virus strain HA9901 from China, complete genome
GCF_000858825.1_ViralProj15151_genomic	6185	12370	2	2347	0.000161681	0.189733	0.161681	189.733	GCF_000858825.1	Hydrangea ringspot virus, complete genome
GCF_000859065.1_ViralProj15200_genomic	8323	16646	2	668	0.000120149	0.0401298	0.120149	40.1298	GCF_000859065.1	Friend murine leukemia virus FB29 complete genome
GCF_000859085.1_ViralProj15204_genomic	8135	16270	2	400	0.000122926	0.0245851	0.122926	24.5851	GCF_000859085.1	Murine type C retrovirus, complete genome
GCF_000859965.1_ViralProj15213_genomic	4302	8604	2	332	0.00023245	0.0385867	0.23245	38.5867	GCF_000859965.1	Avian endogenous retrovirus EAV-HP, complete genome
GCF_000860805.1_ViralProj15370_genomic	10943	21886	2	456	9.13826e-05	0.0208352	0.0913826	20.8352	GCF_000860805.1	Langat virus, complete genome
GCF_000861045.1_ViralProj15422_genomic	37639	75278	2	569	2.65682e-05	0.00755865	0.0265682	7.55865	GCF_000861045.1	Burkholderia prophage phi52237, complete genome
GCF_000862065.1_ViralProj15293_genomic	6318	12636	2	4876	0.000158278	0.385882	0.158278	385.882	GCF_000862065.1	Turnip yellow mosaic virus, complete genome
GCF_000862665.1_ViralProj15420_genomic	6364	12728	2	5006	0.000157134	0.393306	0.157134	393.306	GCF_000862665.1	Chayote mosaic virus, complete genome
GCF_000862885.1_ViralProj15468_genomic	8170	16340	2	322	0.000122399	0.0197062	0.122399	19.7062	GCF_000862885.1	Procyon lotor papillomavirus 1, complete genome
GCF_000864265.1_ViralMultiSegProj16156_genomic	4578	9156	2	948	0.000218436	0.103539	0.218436	103.539	GCF_000864265.1	Rosellinia necatrix partitivirus 1-W8 segment 1, complete genome
GCF_000864305.1_ViralProj16202_genomic	7412	14824	2	302	0.000134916	0.0203724	0.134916	20.3724	GCF_000864305.1	Bovine papillomavirus 7, complete genome
GCF_000864565.1_ViralProj16631_genomic	8197	16394	2	395	0.000121996	0.0240942	0.121996	24.0942	GCF_000864565.1	PreXMRV-1 provirus, complete genome
GCF_000865925.1_ViralProj16102_genomic	44856	89712	2	587	2.22936e-05	0.00654316	0.0222936	6.54316	GCF_000865925.1	Burkholderia phage Bcep176, complete genome
GCF_000866505.1_ViralProj15511_genomic	7746	15492	2	402	0.000129099	0.0259489	0.129099	25.9489	GCF_000866505.1	Human papillomoavirus type 5, complete genome
GCF_000867625.1_ViralProj17743_genomic	40938	81876	2	337	2.44272e-05	0.00411598	0.0244272	4.11598	GCF_000867625.1	Phormidium phage Pf-WMP4, complete genome
GCF_000867985.1_ViralProj18839_genomic	45445	90890	2	248	2.20046e-05	0.00272857	0.0220046	2.72857	GCF_000867985.1	Erwinia amylovora phage Era103, complete genome
GCF_000868305.2_ViralProj17175_genomic	78296	156592	2	385	1.2772e-05	0.00245862	0.012772	2.45862	GCF_000868305.2	Mycobacteriophage Wildcat, complete genome
GCF_000868665.1_ViralProj18291_genomic	6662	13324	2	448	0.000150105	0.0336235	0.150105	33.6235	GCF_000868665.1	Ralstonia phage RSS1, complete genome
GCF_000870145.1_ViralProj17979_genomic	60238	120476	2	512	1.66008e-05	0.00424981	0.0166008	4.24981	GCF_000870145.1	Stx2-converting phage 86, complete genome
GCF_000871825.1_ViralProj20055_genomic	15180	30360	2	308	6.58762e-05	0.0101449	0.0658762	10.1449	GCF_000871825.1	Porcine rubulavirus, complete genome
GCF_000872485.1_ViralMultiSegProj28327_genomic	10438	20876	2	299	9.58038e-05	0.0143227	0.0958038	14.3227	GCF_000872485.1	Cupixi virus segment L, complete sequence
GCF_000872765.1_ViralProj29143_genomic	63395	126790	2	1369	1.57741e-05	0.0107974	0.0157741	10.7974	GCF_000872765.1	Enterobacteria phage Min27, complete genome
GCF_000873165.1_ViralProj19651_genomic	15486	30972	2	430	6.45745e-05	0.0138835	0.0645745	13.8835	GCF_000873165.1	Mapuera virus, complete genome
GCF_000873225.1_ViralProj19763_genomic	46214	92428	2	774	2.16385e-05	0.00837409	0.0216385	8.37409	GCF_000873225.1	Cyanophage Syn5, complete genome
GCF_000873805.1_ViralProj19579_genomic	52414	104828	2	571	1.90789e-05	0.00544702	0.0190789	5.44702	GCF_000873805.1	Burkholderia phage BcepGomr, complete genome
GCF_000873845.1_ViralProj19737_genomic	47021	94042	2	559	2.12671e-05	0.00594415	0.0212671	5.94415	GCF_000873845.1	Phage cdtI DNA, complete genome
GCF_000874185.2_ViralProj20757_genomic	42972	85944	2	307	2.3271e-05	0.00357209	0.023271	3.57209	GCF_000874185.2	Corynebacterium phage BFK20
GCF_000874645.1_ViralProj30611_genomic	70110	140220	2	274	1.42633e-05	0.00195407	0.0142633	1.95407	GCF_000874645.1	Mycobacterium phage Predator, complete genome
GCF_000874725.1_ViralProj30795_genomic	6290	12580	2	3776	0.000158983	0.300159	0.158983	300.159	GCF_000874725.1	Diascia yellow mottle virus, complete genome
GCF_000875345.1_ViralProj30173_genomic	10207	20414	2	309	9.7972e-05	0.0151367	0.097972	15.1367	GCF_000875345.1	Xenopus laevis endogenous retrovirus Xen1, complete genome
GCF_000878975.1_ViralProj28243_genomic	7742	15484	2	314	0.000129166	0.020279	0.129166	20.279	GCF_000878975.1	Canine papillomavirus 4, complete genome
GCF_000879535.1_ViralProj30177_genomic	7212	14424	2	1037	0.000138658	0.0718941	0.138658	71.8941	GCF_000879535.1	Lettuce virus X, complete genome
GCF_000879935.1_ViralProj29631_genomic	124279	248558	2	540	8.04641e-06	0.00217253	0.00804641	2.17253	GCF_000879935.1	Musca domestica salivary gland hypertrophy virus, complete genome
GCF_000880415.1_ViralProj31055_genomic	66530	133060	2	391	1.50308e-05	0.00293852	0.0150308	2.93852	GCF_000880415.1	Pseudomonas phage LMA2, complete genome
GCF_000881735.1_ViralProj32681_genomic	6285	12570	2	2475	0.000159109	0.196897	0.159109	196.897	GCF_000881735.1	Nemesia ring necrosis virus, complete genome
GCF_000881875.1_ViralProj33005_genomic	148634	297268	2	334	6.72794e-06	0.00112357	0.00672794	1.12357	GCF_000881875.1	Spodoptera litura nucleopolyhedrovirus II, complete genome
GCF_000882695.1_ViralProj34709_genomic	7802	15604	2	854	0.000128172	0.0547296	0.128172	54.7296	GCF_000882695.1	Equine papillomavirus 2, complete genome
GCF_000883075.1_ViralProj32003_genomic	7260	14520	2	420	0.000137741	0.0289256	0.137741	28.9256	GCF_000883075.1	Sus scrofa papillomavirus type 1, complete genome
GCF_000883095.1_ViralProj32011_genomic	64618	129236	2	346	1.54756e-05	0.00267727	0.0154756	2.67727	GCF_000883095.1	Mycobacterium phage Troll4, complete genome
GCF_000883495.1_ViralProj33327_genomic	66390	132780	2	392	1.50625e-05	0.00295225	0.0150625	2.95225	GCF_000883495.1	Pseudomonas phage SN, complete genome
GCF_000886915.1_ViralMultiSegProj41631_genomic	4122	8244	2	452	0.000242601	0.0548278	0.242601	54.8278	GCF_000886915.1	Fusarium graminearum dsRNA mycovirus-4 dsRNA1, complete genome
GCF_000887895.1_ViralProj61451_genomic	5196	10392	2	656	0.000192456	0.0631255	0.192456	63.1255	GCF_000887895.1	Tolypocladium cylindrosporum virus 1, complete genome
GCF_000888135.1_ViralProj46223_genomic	7148	14296	2	5408	0.000139899	0.378288	0.139899	378.288	GCF_000888135.1	Olive latent virus 3, complete genome
GCF_000888235.1_ViralProj48155_genomic	3808	7616	2	268	0.000262605	0.0351891	0.262605	35.1891	GCF_000888235.1	Torque teno virus 19, complete genome
GCF_000888455.1_ViralProj51181_genomic	7951	15902	2	1138	0.00012577	0.0715633	0.12577	71.5633	GCF_000888455.1	Spissistilus festinus virus 1, complete genome
GCF_000888555.1_ViralProj51735_genomic	4286	8572	2	572	0.000233318	0.0667289	0.233318	66.7289	GCF_000888555.1	Bat adeno-associated virus YNM, complete genome
GCF_000888935.1_ViralProj48161_genomic	3748	7496	2	336	0.000266809	0.0448239	0.266809	44.8239	GCF_000888935.1	Torque teno virus 3, complete genome
GCF_000889155.1_ViralProj51245_genomic	18940	37880	2	564	5.27983e-05	0.0148891	0.0527983	14.8891	GCF_000889155.1	Bundibugyo ebolavirus isolate Bundibugyo virus/H.sapiens-tc/UGA/2007/Butalya-811250, complete genome
GCF_000889775.1_ViralProj48149_genomic	3759	7518	2	425	0.000266028	0.056531	0.266028	56.531	GCF_000889775.1	Torque teno virus 12, complete genome
GCF_000889795.1_ViralProj48157_genomic	3798	7596	2	450	0.000263296	0.0592417	0.263296	59.2417	GCF_000889795.1	Torque teno virus 26, complete genome
GCF_000889875.1_ViralProj48191_genomic	3787	7574	2	311	0.000264061	0.0410615	0.264061	41.0615	GCF_000889875.1	Torque teno virus 15, complete genome
GCF_000891035.1_ViralProj66397_genomic	33004	66008	2	425	3.02994e-05	0.00643861	0.0302994	6.43861	GCF_000891035.1	Synechococcus phage S-CBS3, complete genome
GCF_000891575.1_ViralProj62661_genomic	7489	14978	2	409	0.000133529	0.0273067	0.133529	27.3067	GCF_000891575.1	Avian leukemia virus isolate SCDY1, complete genome
GCF_000892155.1_ViralProj67963_genomic	6688	13376	2	2039	0.000149522	0.152437	0.149522	152.437	GCF_000892155.1	Piscine myocarditis virus AL V-708, complete genome
GCF_000892535.1_ViralProj64769_genomic	5475	10950	2	451	0.000182648	0.0411872	0.182648	41.1872	GCF_000892535.1	Ralstonia phage PE226, complete genome
GCF_000892675.1_ViralProj66399_genomic	62668	125336	2	302	1.59571e-05	0.00240952	0.0159571	2.40952	GCF_000892675.1	Roseobacter phage RDJL Phi 1, complete genome
GCF_000895295.1_ViralProj82649_genomic	54024	108048	2	401	1.85103e-05	0.00371131	0.0185103	3.71131	GCF_000895295.1	Pseudomonas phage vB_PaeS_PMG1, complete genome
GCF_000895335.1_ViralProj84405_genomic	7855	15710	2	594	0.000127307	0.0378103	0.127307	37.8103	GCF_000895335.1	Trichechus manatus latirostris papillomavirus 2, complete genome
GCF_000896375.1_ViralProj74355_genomic	7774	15548	2	467	0.000128634	0.030036	0.128634	30.036	GCF_000896375.1	Canine papillomavirus 10, complete genome
GCF_000896415.1_ViralProj76475_genomic	18927	37854	2	405	5.28346e-05	0.010699	0.0528346	10.699	GCF_000896415.1	Lloviu cuevavirus isolate Lloviu virus/M.schreibersii-wt/ESP/2003/Asturias-Bat86, complete genome
GCF_000896815.1_ViralProj84407_genomic	21592	43184	2	422	4.63134e-05	0.00977214	0.0463134	9.77214	GCF_000896815.1	Thermococcus prieurii virus 1, complete genome
GCF_000896955.1_ViralProj157257_genomic	10656	21312	2	1252	9.38438e-05	0.0587462	0.0938438	58.7462	GCF_000896955.1	Halorubrum pleomorphic virus 2, complete genome
GCF_000897395.1_ViralProj171970_genomic	42832	85664	2	344	2.3347e-05	0.00401569	0.023347	4.01569	GCF_000897395.1	Burkholderia phage KL1, complete genome
GCF_000897595.1_ViralProj173920_genomic	17798	35596	2	848	5.61861e-05	0.0238229	0.0561861	23.8229	GCF_000897595.1	Blueberry virus A genomic RNA, complete genome
GCF_000898135.1_ViralProj167574_genomic	52474	104948	2	484	1.90571e-05	0.00461181	0.0190571	4.61181	GCF_000898135.1	Mycobacterium phage SWU1, complete genome
GCF_000900315.1_ViralProj177543_genomic	60894	121788	2	1303	1.6422e-05	0.0106989	0.016422	10.6989	GCF_000900315.1	Escherichia phage P13374, complete genome
GCF_000900635.1_ViralProj181067_genomic	66275	132550	2	439	1.50886e-05	0.00331196	0.0150886	3.31196	GCF_000900635.1	Pseudomonas phage JG024, complete genome
GCF_000900675.1_ViralProj181075_genomic	60523	121046	2	1374	1.65226e-05	0.0113511	0.0165226	11.3511	GCF_000900675.1	Escherichia phage TL-2011c, complete genome
GCF_000901315.1_ViralProj184166_genomic	29564	59128	2	351	3.38249e-05	0.00593627	0.0338249	5.93627	GCF_000901315.1	Erwinia phage ENT90, complete genome
GCF_000901655.1_ViralProj181065_genomic	66116	132232	2	404	1.51249e-05	0.00305524	0.0151249	3.05524	GCF_000901655.1	Pseudomonas phage NH-4, complete genome
GCF_000902595.1_ViralProj181985_genomic	7288	14576	2	448	0.000137212	0.0307355	0.137212	30.7355	GCF_000902595.1	Ralstonia phage RSS0, complete genome
GCF_000903915.1_ViralProj185192_genomic	5176	10352	2	309	0.000193199	0.0298493	0.193199	29.8493	GCF_000903915.1	Otomops polyomavirus 1 isolate KY157, complete genome
GCF_000904375.1_ViralProj195473_genomic	40929	81858	2	353	2.44326e-05	0.00431235	0.0244326	4.31235	GCF_000904375.1	Sulfitobacter phage pCB2047-A, complete genome
GCF_000904895.1_ViralProj184164_genomic	64144	128288	2	358	1.55899e-05	0.0027906	0.0155899	2.7906	GCF_000904895.1	Pseudomonas phage KPP12 DNA, complete genome
GCF_000905095.1_ViralProj188533_genomic	142349	284698	2	369	7.02499e-06	0.00129611	0.00702499	1.29611	GCF_000905095.1	Pectobacterium phage phiTE, complete genome
GCF_000905675.1_ViralMultiSegProj186431_genomic	10855	21710	2	271	9.21234e-05	0.0124827	0.0921234	12.4827	GCF_000905675.1	Aspergillus foetidus dsRNA mycovirus RdRp gene for RNA dependent RNA polymerase, segment 1, genomic RNA
GCF_000908555.1_ViralProj206476_genomic	51214	102428	2	424	1.95259e-05	0.00413949	0.0195259	4.13949	GCF_000908555.1	Mycobacterium phage Chy5, complete genome
GCF_000908855.1_ViralProj210799_genomic	8566	17132	2	440	0.000116741	0.0256829	0.116741	25.6829	GCF_000908855.1	Koala retrovirus isolate Br2-1CETTG, complete genome
GCF_000910235.1_ViralProj209076_genomic	223989	447978	2	403	4.4645e-06	0.000899598	0.0044645	0.899598	GCF_000910235.1	Cronobacter phage CR5, complete genome
GCF_000911455.1_ViralProj229898_genomic	44578	89156	2	621	2.24326e-05	0.00696532	0.0224326	6.96532	GCF_000911455.1	Ralstonia phage RSB3 DNA, complete genome
GCF_000912135.1_ViralProj222253_genomic	8507	17014	2	1115	0.00011755	0.0655343	0.11755	65.5343	GCF_000912135.1	Baboon endogenous virus strain M7 proviral DNA, complete genome
GCF_000912195.1_ViralProj225922_genomic	42940	85880	2	522	2.32883e-05	0.00607825	0.0232883	6.07825	GCF_000912195.1	Turkey adenovirus 4 isolate TNI1, complete genome
GCF_000912815.1_ViralMultiSegProj225921_genomic	3850	7700	2	423	0.00025974	0.0549351	0.25974	54.9351	GCF_000912815.1	Dill cryptic virus 1 isolate IPP_hortorum segment 1, complete sequence
GCF_000913655.1_ViralProj225923_genomic	43686	87372	2	315	2.28906e-05	0.00360527	0.0228906	3.60527	GCF_000913655.1	Turkey adenovirus 5 isolate 1277BT, complete genome
GCF_000913875.1_ViralProj227356_genomic	2020	4040	2	422	0.00049505	0.104455	0.49505	104.455	GCF_000913875.1	Gyrovirus Tu243, complete genome
GCF_000914755.1_ViralProj240041_genomic	52974	105948	2	443	1.88772e-05	0.0041813	0.0188772	4.1813	GCF_000914755.1	Mycobacterium phage EagleEye, complete genome
GCF_000916455.1_ViralProj240042_genomic	128546	257092	2	439	7.77932e-06	0.00170756	0.00777932	1.70756	GCF_000916455.1	Lactococcus phage phiL47, complete genome
GCF_000918575.1_ViralProj240722_genomic	41650	83300	2	414	2.40096e-05	0.00496999	0.0240096	4.96999	GCF_000918575.1	Mycobacterium phage Liefie, complete genome
GCF_000921015.1_ViralProj252717_genomic	144898	289796	2	797	6.90141e-06	0.00275021	0.00690141	2.75021	GCF_000921015.1	Bovine herpesvirus 6 isolate Pennsylvania 47, complete genome
GCF_000922335.1_ViralProj258005_genomic	370920	741840	2	589	2.696e-06	0.000793972	0.002696	0.793972	GCF_000922335.1	Aureococcus anophagefferens virus isolate BtV-01, complete genome
GCF_000923915.1_ViralProj255793_genomic	43734	87468	2	437	2.28655e-05	0.00499611	0.0228655	4.99611	GCF_000923915.1	Duck adenovirus 2 strain GR, complete genome
GCF_000924695.1_ViralProj265832_genomic	11190	22380	2	346	8.93655e-05	0.0154602	0.0893655	15.4602	GCF_000924695.1	Culex tritaeniorhynchus rhabdovirus RNA, complete genome, strain: TY
GCF_000925075.1_ViralProj266790_genomic	46237	92474	2	380	2.16277e-05	0.00410926	0.0216277	4.10926	GCF_000925075.1	Synechococcus phage S-CBP2, complete genome
GCF_000925295.1_ViralProj263908_genomic	18530	37060	2	330	5.39665e-05	0.00890448	0.0539665	8.90448	GCF_000925295.1	Bat Paramyxovirus Eid_hel/GH-M74a/GHA/2009, complete genome
GCF_000925775.1_ViralProj266716_genomic	62699	125398	2	512	1.59492e-05	0.004083	0.0159492	4.083	GCF_000925775.1	Shigella phage POCJ13, complete genome
GCF_000926655.1_ViralProj265905_genomic	15438	30876	2	275	6.47752e-05	0.00890659	0.0647752	8.90659	GCF_000926655.1	Avian paramyxovirus 9 strain duck/New York/22/1978, complete genome
GCF_000927055.1_ViralProj264912_genomic	16182	32364	2	436	6.17971e-05	0.0134718	0.0617971	13.4718	GCF_000927055.1	Avian paramyxovirus 3 strain turkey/Wisconsin/68, complete genome
GCF_000927415.1_ViralProj266714_genomic	40981	81962	2	290	2.44016e-05	0.00353823	0.0244016	3.53823	GCF_000927415.1	Enterobacteria phage J8-65, complete genome
GCF_000928615.1_ViralProj267780_genomic	32661	65322	2	249	3.06176e-05	0.00381189	0.0306176	3.81189	GCF_000928615.1	Simian adenovirus DM-2014 isolate 23336, complete genome
GCF_000929095.1_ViralProj271783_genomic	41880	83760	2	300	2.38777e-05	0.00358166	0.0238777	3.58166	GCF_000929095.1	Salmonella phage LSPA1, complete genome
GCF_000930735.1_ViralMultiSegProj271777_genomic	10483	20966	2	402	9.53925e-05	0.0191739	0.0953925	19.1739	GCF_000930735.1	Wenzhou virus isolate Rn-242 segment L, complete sequence
GCF_000931195.1_ViralProj274102_genomic	2496	4992	2	250	0.000400641	0.0500801	0.400641	50.0801	GCF_000931195.1	Sewage-associated circular DNA virus-28 isolate SaCV-28_NZ-BS4064a-2012, complete genome
GCF_000954255.1_ViralProj276855_genomic	42093	84186	2	435	2.37569e-05	0.00516713	0.0237569	5.16713	GCF_000954255.1	Paracoccus phage vB_PmaS_IMEP1, complete genome
GCF_000954895.1_ViralProj277518_genomic	7796	15592	2	470	0.000128271	0.0301437	0.128271	30.1437	GCF_000954895.1	Canine papillomavirus 16 isolate Chana, complete genome
GCF_000954955.1_ViralProj276681_genomic	66299	132598	2	378	1.50832e-05	0.00285072	0.0150832	2.85072	GCF_000954955.1	Pseudomonas phage vB_PaeM_PAO1_Ab27, complete genome
GCF_000969135.1_ViralProj280303_genomic	3774	7548	2	307	0.000264971	0.040673	0.264971	40.673	GCF_000969135.1	Simian torque teno virus 33 isolate VWP00522.11, complete genome
GCF_000973255.1_ViralProj281408_genomic	27004	54008	2	364	3.70316e-05	0.00673974	0.0370316	6.73974	GCF_000973255.1	Chinook salmon bafinivirus isolate NIDO, complete genome
GCF_000989075.1_ViralMultiSegProj283068_genomic	4001	8002	2	554	0.000249938	0.0692327	0.249938	69.2327	GCF_000989075.1	Rhizoctonia fumigata mycovirus isolate C-314 putative RNA-dependent RNA polymerase gene, complete cds
GCF_001041075.1_ViralProj287977_genomic	130008	260016	2	405	7.69183e-06	0.0015576	0.00769183	1.5576	GCF_001041075.1	Lactococcus phage WRP3, complete genome
GCF_001045305.1_ViralProj288325_genomic	3218	6436	2	361	0.000310752	0.0560907	0.310752	56.0907	GCF_001045305.1	Beauveria bassiana RNA virus 1, complete genome
GCF_001271235.1_ViralProj293081_genomic	241564	483128	2	425	4.13969e-06	0.000879684	0.00413969	0.879684	GCF_001271235.1	Salmon gill poxvirus, complete genome
GCF_001308415.1_ViralProj298069_genomic	57677	115354	2	1374	1.73379e-05	0.0119112	0.0173379	11.9112	GCF_001308415.1	Stx2 converting phage vB_EcoP_24B, complete genome
GCF_001399225.1_ViralProj298991_genomic	182309	364618	2	718	5.48519e-06	0.00196918	0.00548519	1.96918	GCF_001399225.1	Ostreococcus lucimarinus virus 7 isolate OlV7, complete genome
GCF_001430435.1_ViralProj300253_genomic	5352	10704	2	398	0.000186846	0.0371824	0.186846	37.1824	GCF_001430435.1	Carollia perspicillata polyomavirus 1 isolate C1109, complete genome
GCF_001444065.1_ViralProj302018_genomic	16248	32496	2	565	6.1546e-05	0.0173868	0.061546	17.3868	GCF_001444065.1	Bole tick virus 4 strain BLP-1 polyprotein gene, complete cds
GCF_001447065.1_ViralProj302553_genomic	63569	127138	2	1374	1.57309e-05	0.0108072	0.0157309	10.8072	GCF_001447065.1	Escherichia phage PA2, complete genome
GCF_001461125.1_ViralProj304317_genomic	8364	16728	2	357	0.00011956	0.0213415	0.11956	21.3415	GCF_001461125.1	Rabbit picornavirus strain Rabbit01/2013/HUN, complete genome
GCF_001470215.1_ViralProj306346_genomic	62851	125702	2	1354	1.59106e-05	0.0107715	0.0159106	10.7715	GCF_001470215.1	Shigella phage Ss-VASD, complete genome
GCF_001470435.1_ViralProj306340_genomic	39593	79186	2	396	2.5257e-05	0.00500088	0.025257	5.00088	GCF_001470435.1	Pseudomonas phage vB_PaeS_PM105
GCF_001470455.1_ViralProj306344_genomic	50418	100836	2	1127	1.98342e-05	0.0111766	0.0198342	11.1766	GCF_001470455.1	Mycobacterium phage Phlei, complete genome
GCF_001470595.1_ViralProj306277_genomic	65955	131910	2	1374	1.51619e-05	0.0104162	0.0151619	10.4162	GCF_001470595.1	Enterobacteria phage VT2phi_272, complete sequence
GCF_001470695.1_ViralProj306297_genomic	77779	155558	2	432	1.28569e-05	0.0027771	0.0128569	2.7771	GCF_001470695.1	Gordonia phage GMA3, complete genome
GCF_001470855.1_ViralProj306283_genomic	46596	93192	2	550	2.14611e-05	0.00590179	0.0214611	5.90179	GCF_001470855.1	Rhodococcus phage CosmicSans, complete genome
GCF_001500755.1_ViralProj307782_genomic	8506	17012	2	261	0.000117564	0.0153421	0.117564	15.3421	GCF_001500755.1	Gallivirus Pf-CHK1/GV, complete genome
GCF_001501435.1_ViralProj307787_genomic	5181	10362	2	627	0.000193013	0.0605096	0.193013	60.5096	GCF_001501435.1	Penicillium aurantiogriseum totivirus 1 isolate MUT4330, complete genome
GCF_001501595.1_ViralProj307819_genomic	66111	132222	2	439	1.51261e-05	0.00332017	0.0151261	3.32017	GCF_001501595.1	Pseudomonas phage DL68, complete genome
GCF_001502075.1_ViralProj307760_genomic	75167	150334	2	340	1.33037e-05	0.00226163	0.0133037	2.26163	GCF_001502075.1	Gordonia phage Gmala1, complete genome
GCF_001503235.1_ViralProj307875_genomic	45218	90436	2	320	2.21151e-05	0.00353841	0.0221151	3.53841	GCF_001503235.1	Synechococcus phage S-CBP42, complete genome
GCF_001503995.1_ViralProj307866_genomic	44360	88720	2	299	2.25428e-05	0.00337015	0.0225428	3.37015	GCF_001503995.1	Ralstonia phage RSJ2 DNA, complete genome
GCF_001505175.1_ViralProj307940_genomic	169223	338446	2	272	5.90936e-06	0.000803673	0.00590936	0.803673	GCF_001505175.1	Microcystis phage MaMV-DC, complete genome
GCF_001505295.1_ViralProj307964_genomic	58546	117092	2	347	1.70806e-05	0.00296348	0.0170806	2.96348	GCF_001505295.1	Proteus phage pPM_01, complete genome
GCF_001505655.1_ViralProj307905_genomic	49421	98842	2	404	2.02343e-05	0.00408733	0.0202343	4.08733	GCF_001505655.1	Mycobacterium phage Chadwick, complete genome
GCF_001505815.1_ViralProj307937_genomic	52647	105294	2	420	1.89944e-05	0.00398883	0.0189944	3.98883	GCF_001505815.1	Mycobacterium phage Piro94, complete genome
GCF_001550685.1_ViralProj310934_genomic	75987	151974	2	353	1.31601e-05	0.00232277	0.0131601	2.32277	GCF_001550685.1	Gordonia phage GordTnk2, complete genome
GCF_001551125.1_ViralProj310951_genomic	62220	124440	2	991	1.6072e-05	0.00796368	0.016072	7.96368	GCF_001551125.1	Achromobacter phage phiAxp-2, complete genome
GCF_001551625.1_ViralProj310912_genomic	60875	121750	2	588	1.64271e-05	0.00482957	0.0164271	4.82957	GCF_001551625.1	Shigella phage 75/02 Stx, complete genome
GCF_001651185.1_ViralProj322484_genomic	137448	274896	2	370	7.27548e-06	0.00134596	0.00727548	1.34596	GCF_001651185.1	Macaca nemestrina herpesvirus 7, complete genome
GCF_001661855.1_ViralProj325257_genomic	9630	19260	2	336	0.000103842	0.0174455	0.103842	17.4455	GCF_001661855.1	GB virus D strain 68 polyprotein precursor, gene, complete cds
GCF_001698375.1_ViralProj336044_genomic	52684	105368	2	361	1.89811e-05	0.00342609	0.0189811	3.42609	GCF_001698375.1	Gordonia phage Rosalind, complete genome
GCF_001698415.1_ViralProj336045_genomic	52689	105378	2	337	1.89793e-05	0.00319801	0.0189793	3.19801	GCF_001698415.1	Gordonia phage KatherineG, complete genome
GCF_001722965.1_ViralProj341707_genomic	29581	59162	2	308	3.38055e-05	0.00520604	0.0338055	5.20604	GCF_001722965.1	Bat mastadenovirus WIV12, complete genome
GCF_001723045.1_ViralMultiSegProj342456_genomic	4816	9632	2	2236	0.000207641	0.232143	0.207641	232.143	GCF_001723045.1	Fusarium poae partitivirus 2 genomic RNA, segment 1, complete sequence
GCF_001736815.1_ViralProj343520_genomic	45417	90834	2	373	2.20182e-05	0.00410639	0.0220182	4.10639	GCF_001736815.1	Pseudomonas phage YMC11/06/C171_PPU_BP, complete genome
GCF_001736875.1_ViralProj343532_genomic	83324	166648	2	361	1.20013e-05	0.00216624	0.0120013	2.16624	GCF_001736875.1	Gordonia phage GMA6, complete genome
GCF_001736895.1_ViralProj343536_genomic	73752	147504	2	490	1.3559e-05	0.00332194	0.013559	3.32194	GCF_001736895.1	Gordonia phage Woes, complete genome
GCF_001736975.1_ViralProj343507_genomic	75680	151360	2	458	1.32135e-05	0.0030259	0.0132135	3.0259	GCF_001736975.1	Gordonia phage Monty, complete genome
GCF_001736995.1_ViralProj343511_genomic	46600	93200	2	444	2.14592e-05	0.00476395	0.0214592	4.76395	GCF_001736995.1	Gordonia phage Cozz, complete genome
GCF_001737055.1_ViralProj343523_genomic	49033	98066	2	1124	2.03944e-05	0.0114617	0.0203944	11.4617	GCF_001737055.1	Pseudomonas phage JBD44, complete genome
GCF_001743575.1_ViralProj344089_genomic	52738	105476	2	528	1.89617e-05	0.00500588	0.0189617	5.00588	GCF_001743575.1	Gordonia phage Remus, complete genome
GCF_001744315.1_ViralProj344102_genomic	246390	492780	2	345	4.05861e-06	0.00070011	0.00405861	0.70011	GCF_001744315.1	Erwinia phage vB_EamM_Kwan, complete genome
GCF_001744335.1_ViralProj344106_genomic	246291	492582	2	357	4.06024e-06	0.000724752	0.00406024	0.724752	GCF_001744335.1	Erwinia phage vB_EamM_Asesino, complete genome
GCF_001744815.1_ViralProj344213_genomic	66611	133222	2	444	1.50125e-05	0.00333278	0.0150125	3.33278	GCF_001744815.1	Gordonia phage Terapin, complete genome
GCF_001744915.1_ViralProj344092_genomic	52726	105452	2	318	1.8966e-05	0.00301559	0.018966	3.01559	GCF_001744915.1	Gordonia phage JSwag, complete genome
GCF_001754165.1_ViralProj344584_genomic	194437	388874	2	330	5.14305e-06	0.000848604	0.00514305	0.848604	GCF_001754165.1	Cyanophage S-RIM32 isolate RW_108_0702, complete genome
GCF_001754425.1_ViralProj344637_genomic	51290	102580	2	363	1.9497e-05	0.0035387	0.019497	3.5387	GCF_001754425.1	Arthrobacter phage BarretLemon, complete genome
GCF_001754785.1_ViralProj344622_genomic	76972	153944	2	459	1.29917e-05	0.0029816	0.0129917	2.9816	GCF_001754785.1	Gordonia phage Hotorobo, complete genome
GCF_001754865.1_ViralProj344638_genomic	53411	106822	2	316	1.87227e-05	0.00295819	0.0187227	2.95819	GCF_001754865.1	Mycobacterium phage Catalina, complete genome
GCF_001866935.1_ViralProj352520_genomic	2000	4000	2	616	0.0005	0.154	0.5	154	GCF_001866935.1	Porcine circovirus 3 strain 29160, complete genome
GCF_001882095.1_ViralProj353688_genomic	77375	154750	2	264	1.29241e-05	0.00170598	0.0129241	1.70598	GCF_001882095.1	Salmonella phage 118970_sal3, complete genome
GCF_001885425.1_ViralProj353920_genomic	31481	62962	2	383	3.17652e-05	0.00608303	0.0317652	6.08303	GCF_001885425.1	Bat adenovirus isolate 250-A, complete genome
GCF_000837125.1_ViralProj14084_genomic	131995	263990	1	151	3.78802e-06	0.000571991	0.00378802	0.571991	GCF_000837125.1	Orgyia pseudotsugata MNPV, complete genome
GCF_000837145.1_ViralProj14089_genomic	128413	256826	1	236	3.89369e-06	0.00091891	0.00389369	0.91891	GCF_000837145.1	Bombyx mori NPV, complete genome
GCF_000837225.1_ViralProj14105_genomic	36717	73434	1	195	1.36177e-05	0.00265545	0.0136177	2.65545	GCF_000837225.1	Enterobacteria phage Mu, complete genome
GCF_000837485.1_ViralProj14160_genomic	26111	52222	1	134	1.9149e-05	0.00256597	0.019149	2.56597	GCF_000837485.1	Methanobacterium phage psiM2, complete genome
GCF_000837525.1_ViralProj14168_genomic	155060	310120	1	236	3.22456e-06	0.000760996	0.00322456	0.760996	GCF_000837525.1	Mamestra configurata NPV-A, complete genome
GCF_000837645.1_ViralProj14024_genomic	5243	10486	1	132	9.53652e-05	0.0125882	0.0953652	12.5882	GCF_000837645.1	Simian virus 40, complete genome
GCF_000837765.1_ViralProj14053_genomic	1758	3516	1	165	0.000284414	0.0469283	0.284414	46.9283	GCF_000837765.1	Porcine circovirus 1, complete genome
GCF_000837945.1_ViralProj14092_genomic	178733	357466	1	121	2.79747e-06	0.000338494	0.00279747	0.338494	GCF_000837945.1	Xestia c-nigrum granulovirus, complete genome
GCF_000838125.1_ViralProj14128_genomic	108252	216504	1	187	4.61885e-06	0.000863725	0.00461885	0.863725	GCF_000838125.1	Culex nigripalpus NPV, complete genome
GCF_000838285.1_ViralProj14163_genomic	5804	11608	1	2358	8.61475e-05	0.203136	0.0861475	203.136	GCF_000838285.1	Propionibacterium phage B5, complete genome
GCF_000838485.1_ViralProj14023_genomic	133894	267788	1	251	3.7343e-06	0.000937309	0.0037343	0.937309	GCF_000838485.1	Autographa californica nucleopolyhedrovirus, complete genome
GCF_000838605.1_ViralProj14052_genomic	288539	577078	1	124	1.73287e-06	0.000214876	0.00173287	0.214876	GCF_000838605.1	Fowlpox virus, complete genome
GCF_000838705.1_ViralProj14073_genomic	8374	16748	1	308	5.97086e-05	0.0183903	0.0597086	18.3903	GCF_000838705.1	Deer papillomavirus, complete genome
GCF_000838785.1_ViralProj14091_genomic	5454	10908	1	130	9.16758e-05	0.0119179	0.0916758	11.9179	GCF_000838785.1	Periplaneta fuliginosa densovirus, complete genome
GCF_000839485.1_ViralProj14055_genomic	5075	10150	1	113	9.85222e-05	0.011133	0.0985222	11.133	GCF_000839485.1	Porcine parvovirus, complete genome
GCF_000840245.1_ViralProj14204_genomic	48502	97004	1	177	1.03089e-05	0.00182467	0.0103089	1.82467	GCF_000840245.1	Enterobacteria phage lambda, complete genome
GCF_000840645.2_ViralProj14289_genomic	31007	62014	1	174	1.61254e-05	0.00280582	0.0161254	2.80582	GCF_000840645.2	Methanothermobacter wolfeii prophage psiM100, complete genome; flanked by Methanothermobacter wolfeii MTW1216 (mtw1216) and MTW1215 (mtw1215) genes, complete cds
GCF_000840825.1_ViralProj14326_genomic	8607	17214	1	223	5.80923e-05	0.0129546	0.0580923	12.9546	GCF_000840825.1	Lambdapapillomavirus 2, complete genome
GCF_000841105.1_ViralProj14217_genomic	39325	78650	1	122	1.27146e-05	0.00155118	0.0127146	1.55118	GCF_000841105.1	Bacteriophage phi-105 DNA, complete sequence
GCF_000841725.1_ViralProj14353_genomic	42493	84986	1	648	1.17666e-05	0.00762479	0.0117666	7.62479	GCF_000841725.1	Bordetella phage BPP-1, complete genome
GCF_000841805.1_ViralProj14376_genomic	36748	73496	1	267	1.36062e-05	0.00363285	0.0136062	3.63285	GCF_000841805.1	Burkholderia cenocepacia phage BcepMu, complete genome
GCF_000841885.1_ViralProj14207_genomic	58498	116996	1	204	8.5473e-06	0.00174365	0.0085473	1.74365	GCF_000841885.1	Natrialba phage PhiCh1, complete genome
GCF_000841925.1_ViralProj14215_genomic	231621	463242	1	122	2.1587e-06	0.000263361	0.0021587	0.263361	GCF_000841925.1	Helicoverpa zea nudivirus 2, complete genome
GCF_000841985.1_ViralProj14228_genomic	40149	80298	1	132	1.24536e-05	0.00164388	0.0124536	1.64388	GCF_000841985.1	Salmonella phage ST64B, complete genome
GCF_000842165.1_ViralProj14265_genomic	37359	74718	1	162	1.33837e-05	0.00216815	0.0133837	2.16815	GCF_000842165.1	Pseudomonas phage gh-1, complete genome
GCF_000842465.1_ViralProj14329_genomic	7308	14616	1	164	6.84182e-05	0.0112206	0.0684182	11.2206	GCF_000842465.1	Xanthomonas phage Cf1c, complete genome
GCF_000842725.1_ViralProj14202_genomic	119217	238434	1	291	4.19403e-06	0.00122046	0.00419403	1.22046	GCF_000842725.1	Phthorimaea operculella granulovirus, complete genome
GCF_000843805.1_ViralProj14420_genomic	129908	259816	1	285	3.84888e-06	0.00109693	0.00384888	1.09693	GCF_000843805.1	Rhodothermus phage RM378, complete genome
GCF_000843885.1_ViralProj14437_genomic	2037	4074	1	133	0.000245459	0.032646	0.245459	32.646	GCF_000843885.1	Columbid circovirus (CoCV), complete genome
GCF_000844445.1_ViralProj14382_genomic	39786	79572	1	177	1.25672e-05	0.0022244	0.0125672	2.2244	GCF_000844445.1	Vibrio phage VP5, complete genome
GCF_000844585.1_ViralProj14411_genomic	48024	96048	1	243	1.04115e-05	0.00252999	0.0104115	2.52999	GCF_000844585.1	Burkholderia phage Bcep43, complete genome
GCF_000844805.1_ViralProj14456_genomic	4694	9388	1	132	0.000106519	0.0140605	0.106519	14.0605	GCF_000844805.1	Avian adeno-associated virus ATCC VR-865, complete genome
GCF_000845405.1_ViralProj14401_genomic	17663	35326	1	155	2.83078e-05	0.0043877	0.0283078	4.3877	GCF_000845405.1	Sulfolobus turreted icosahedral virus, complete genome
GCF_000845425.1_ViralProj14405_genomic	48247	96494	1	243	1.03633e-05	0.00251829	0.0103633	2.51829	GCF_000845425.1	Burkholderia phage Bcep781, complete genome
GCF_000845445.1_ViralProj14409_genomic	48177	96354	1	151	1.03784e-05	0.00156714	0.0103784	1.56714	GCF_000845445.1	Burkholderia phage Bcep1, complete genome
GCF_000845465.1_ViralProj14417_genomic	112930	225860	1	1337	4.42752e-06	0.0059196	0.00442752	5.9196	GCF_000845465.1	Saimiriine herpesvirus 2 complete genome
GCF_000845885.1_ViralProj14502_genomic	393	786	1	155	0.00127226	0.197201	1.27226	197.201	GCF_000845885.1	Peanut stunt virus satellite RNA, complete genome
GCF_000846285.1_ViralProj14406_genomic	7461	14922	1	312	6.70151e-05	0.0209087	0.0670151	20.9087	GCF_000846285.1	Human papillomavirus type 92, complete genome
GCF_000846525.1_ViralProj14455_genomic	4393	8786	1	146	0.000113817	0.0166173	0.113817	16.6173	GCF_000846525.1	Adeno-associated virus - 8, complete genome
GCF_000846565.1_ViralProj14463_genomic	4682	9364	1	135	0.000106792	0.0144169	0.106792	14.4169	GCF_000846565.1	Avian adeno-associated virus strain DA-1, complete genome
GCF_000847445.1_ViralProj14651_genomic	6035	12070	1	532	8.285e-05	0.0440762	0.08285	44.0762	GCF_000847445.1	Erysimum latent virus, complete genome
GCF_000847465.1_ViralProj14655_genomic	3811	7622	1	240	0.000131199	0.0314878	0.131199	31.4878	GCF_000847465.1	Murine osteosarcoma virus, complete genome
GCF_000847765.1_ViralProj14716_genomic	7560	15120	1	405	6.61376e-05	0.0267857	0.0661376	26.7857	GCF_000847765.1	Indian citrus ringspot virus, complete genome
GCF_000848265.1_ViralProj14654_genomic	5894	11788	1	469	8.4832e-05	0.0397862	0.084832	39.7862	GCF_000848265.1	Abelson murine leukemia virus, complete genome
GCF_000848425.1_ViralProj14687_genomic	5202	10404	1	525	9.61169e-05	0.0504614	0.0961169	50.4614	GCF_000848425.1	Sphaeropsis sapinea RNA virus 2, complete genome
GCF_000848605.1_ViralProj14723_genomic	17904	35808	1	172	2.79267e-05	0.0048034	0.0279267	4.8034	GCF_000848605.1	Tupaia paramyxovirus, complete genome
GCF_000848865.1_ViralProj14600_genomic	111362	222724	1	196	4.48986e-06	0.000880013	0.00448986	0.880013	GCF_000848865.1	Infectious spleen and kidney necrosis virus, complete genome
GCF_000849005.1_ViralProj14632_genomic	2630	5260	1	641	0.000190114	0.121863	0.190114	121.863	GCF_000849005.1	Avian carcinoma virus, complete genome
GCF_000849065.1_ViralProj14644_genomic	6362	12724	1	4380	7.85916e-05	0.344231	0.0785916	344.231	GCF_000849065.1	Kennedya yellow mosaic virus, complete genome
GCF_000849105.1_ViralMultiSegProj14652_genomic	7790	15580	1	161	6.41849e-05	0.0103338	0.0641849	10.3338	GCF_000849105.1	Helicoverpa armigera stunt virus RNA 1, complete sequence
GCF_000849265.1_ViralProj14689_genomic	11550	23100	1	224	4.329e-05	0.00969697	0.04329	9.69697	GCF_000849265.1	Snakehead rhabdovirus complete genome
GCF_000849505.1_ViralProj14737_genomic	5698	11396	1	182	8.77501e-05	0.0159705	0.0877501	15.9705	GCF_000849505.1	Euprosterna elaeasa virus, complete genome
GCF_000849885.1_ViralProj14641_genomic	6296	12592	1	231	7.94155e-05	0.018345	0.0794155	18.345	GCF_000849885.1	Spleen focus-forming virus, complete genome
GCF_000849965.1_ViralProj14657_genomic	8088	16176	1	241	6.182e-05	0.0148986	0.06182	14.8986	GCF_000849965.1	Gibbon ape leukemia virus, complete genome
GCF_000850105.1_ViralProj14686_genomic	8448	16896	1	568	5.91856e-05	0.0336174	0.0591856	33.6174	GCF_000850105.1	Feline leukemia virus, complete genome
GCF_000850285.1_ViralProj14722_genomic	5163	10326	1	496	9.68429e-05	0.0480341	0.0968429	48.0341	GCF_000850285.1	Sphaeropsis sapinea RNA virus 1, complete genome
GCF_000850705.1_ViralProj14793_genomic	14042	28084	1	146	3.56075e-05	0.00519869	0.0356075	5.19869	GCF_000850705.1	Rice yellow stunt virus, complete genome
GCF_000851165.1_ViralProj14896_genomic	11375	22750	1	201	4.3956e-05	0.00883516	0.043956	8.83516	GCF_000851165.1	Kamiti River virus, complete genome
GCF_000851525.1_ViralProj14824_genomic	5133	10266	1	381	9.74089e-05	0.0371128	0.0974089	37.1128	GCF_000851525.1	Gremmeniella abietina RNA virus L1, complete genome
GCF_000851705.1_ViralMultiSegProj14864_genomic	10681	21362	1	308	4.68121e-05	0.0144181	0.0468121	14.4181	GCF_000851705.1	Lassa virus segment L, complete sequence
GCF_000852005.1_ViralProj14763_genomic	5179	10358	1	357	9.65437e-05	0.0344661	0.0965437	34.4661	GCF_000852005.1	Helminthosporium victoriae virus 190S, complete genome
GCF_000852845.1_ViralProj14769_genomic	5706	11412	1	126	8.76271e-05	0.011041	0.0876271	11.041	GCF_000852845.1	Pea enation mosaic virus-1, complete genome
GCF_000853605.1_ViralProj14904_genomic	4421	8842	1	116	0.000113097	0.0131192	0.113097	13.1192	GCF_000853605.1	Johnsongrass chlorotic stripe mosaic virus, complete genome
GCF_000853725.1_ViralMultiSegProj14931_genomic	10635	21270	1	145	4.70146e-05	0.00681711	0.0470146	6.81711	GCF_000853725.1	Machupo virus segment L, complete genome
GCF_000854085.1_ViralProj15006_genomic	18891	37782	1	161	2.64676e-05	0.00426129	0.0264676	4.26129	GCF_000854085.1	Reston ebolavirus isolate Reston virus/M.fascicularis-tc/USA/1989/Philippines89-Pennsylvania, complete genome
GCF_000854285.1_ViralMultiSegProj15053_genomic	12488	24976	1	124	4.00384e-05	0.00496477	0.0400384	4.96477	GCF_000854285.1	Toscana virus segment L, complete sequence
GCF_000854325.1_ViralMultiSegProj15061_genomic	3663	7326	1	259	0.0001365	0.0353535	0.1365	35.3535	GCF_000854325.1	White clover cryptic virus 1 RNA1, complete genome
GCF_000854385.1_ViralMultiSegProj15075_genomic	4507	9014	1	139	0.000110939	0.0154205	0.110939	15.4205	GCF_000854385.1	Flock house virus RNA 1, complete sequence
GCF_000854505.1_ViralProj14951_genomic	5784	11568	1	367	8.64454e-05	0.0317254	0.0864454	31.7254	GCF_000854505.1	Oyster mushroom spherical virus, complete genome
GCF_000854525.1_ViralProj14955_genomic	6624	13248	1	193	7.54831e-05	0.0145682	0.0754831	14.5682	GCF_000854525.1	Zygocactus virus X, complete genome
GCF_000854845.1_ViralProj15025_genomic	15894	31788	1	1137	3.14584e-05	0.0357682	0.0314584	35.7682	GCF_000854845.1	Measles virus, complete genome
GCF_000855065.1_ViralProj15074_genomic	5669	11338	1	156	8.8199e-05	0.013759	0.088199	13.759	GCF_000855065.1	Cucurbit aphid-borne yellows virus, complete genome
GCF_000855125.1_ViralProj15086_genomic	7351	14702	1	130	6.8018e-05	0.00884233	0.068018	8.84233	GCF_000855125.1	Grapevine virus A, complete genome
GCF_000855185.1_ViralProj15099_genomic	6985	13970	1	182	7.1582e-05	0.0130279	0.071582	13.0279	GCF_000855185.1	Scallion virus X, complete genome
GCF_000855345.1_ViralMultiSegProj14961_genomic	4505	9010	1	139	0.000110988	0.0154273	0.110988	15.4273	GCF_000855345.1	Black beetle virus, complete genome
GCF_000855625.1_ViralProj15023_genomic	15384	30768	1	150	3.25013e-05	0.0048752	0.0325013	4.8752	GCF_000855625.1	Sendai virus genomic RNA, antisense, complete sequence
GCF_000855745.1_ViralMultiSegProj15036_genomic	10673	21346	1	268	4.68472e-05	0.012555	0.0468472	12.555	GCF_000855745.1	Mopeia Lassa reassortant 29 segment L, complete genome
GCF_000855965.1_ViralProj15084_genomic	3699	7398	1	117	0.000135172	0.0158151	0.135172	15.8151	GCF_000855965.1	Olive latent virus 1, complete genome
GCF_000856045.1_ViralMultiSegProj14919_genomic	10482	20964	1	134	4.77008e-05	0.00639191	0.0477008	6.39191	GCF_000856045.1	Pirital virus segment L, complete genome
GCF_000856105.1_ViralMultiSegProj14933_genomic	11443	22886	1	201	4.36948e-05	0.00878266	0.0436948	8.78266	GCF_000856105.1	Tobacco ringspot virus RNA 1, complete sequence
GCF_000856545.1_ViralMultiSegProj15028_genomic	10525	21050	1	148	4.75059e-05	0.00703088	0.0475059	7.03088	GCF_000856545.1	Junin virus segment L, complete genome
GCF_000856585.1_ViralMultiSegProj15037_genomic	10698	21396	1	268	4.67377e-05	0.0125257	0.0467377	12.5257	GCF_000856585.1	Mopeia virus AN20410 segment L, complete genome
GCF_000856605.1_ViralProj15041_genomic	5359	10718	1	255	9.3301e-05	0.0237918	0.093301	23.7918	GCF_000856605.1	Magnaporthe oryzae virus 1, complete genome
GCF_000856645.1_ViralProj15050_genomic	15882	31764	1	1092	3.14822e-05	0.0343785	0.0314822	34.3785	GCF_000856645.1	Rinderpest virus (strain Kabete O), complete genome
GCF_000857085.1_ViralProj15150_genomic	34794	69588	1	229	1.43703e-05	0.0032908	0.0143703	3.2908	GCF_000857085.1	Human adenovirus B2, complete genome
GCF_000857185.1_ViralProj15171_genomic	7428	14856	1	182	6.73129e-05	0.0122509	0.0673129	12.2509	GCF_000857185.1	Erethizon dorsatum papillomavirus type 1, complete genome
GCF_000857325.2_ViralProj15199_genomic	19111	38222	1	141	2.61629e-05	0.00368897	0.0261629	3.68897	GCF_000857325.2	Marburg marburgvirus isolate Marburg virus/H.sapiens-tc/KEN/1980/Mt. Elgon-Musoke, complete genome
GCF_000857545.1_ViralProj15247_genomic	3852	7704	1	163	0.000129803	0.0211578	0.129803	21.1578	GCF_000857545.1	Torque teno virus 1, complete genome
GCF_000858225.1_ViralProj15186_genomic	7879	15758	1	266	6.34598e-05	0.0168803	0.0634598	16.8803	GCF_000858225.1	Phocoena spinipinnis papillomavirus, complete genome
GCF_000858345.1_ViralProj15210_genomic	15450	30900	1	330	3.23625e-05	0.0106796	0.0323625	10.6796	GCF_000858345.1	Mint virus 1, complete genome
GCF_000858445.1_ViralProj15230_genomic	5129	10258	1	349	9.74849e-05	0.0340222	0.0974849	34.0222	GCF_000858445.1	Gremmeniella abietina RNA virus L2, complete genome
GCF_000858485.1_ViralProj15242_genomic	170101	340202	1	126	2.93943e-06	0.000370368	0.00293943	0.370368	GCF_000858485.1	African swine fever virus strain BA71V, complete genome
GCF_000858705.1_ViralProj15126_genomic	5310	10620	1	197	9.4162e-05	0.0185499	0.094162	18.5499	GCF_000858705.1	Chalara elegans RNA Virus 1, complete genome
GCF_000859005.1_ViralProj15188_genomic	7564	15128	1	7467	6.61026e-05	0.493588	0.0661026	493.588	GCF_000859005.1	Grapevine fleck virus, complete genome
GCF_000859525.1_ViralProj15123_genomic	7453	14906	1	152	6.70871e-05	0.0101972	0.0670871	10.1972	GCF_000859525.1	Calicivirus isolate TCG, complete genome
GCF_000859565.1_ViralMultiSegProj15131_genomic	10349	20698	1	145	4.83138e-05	0.00700551	0.0483138	7.00551	GCF_000859565.1	Cherry rasp leaf virus, complete genome
GCF_000859745.1_ViralMultiSegProj15169_genomic	4519	9038	1	618	0.000110644	0.068378	0.110644	68.378	GCF_000859745.1	Pleurotus ostreatus virus 1 RNA-1, complete genome
GCF_000860465.1_ViralMultiSegProj15300_genomic	15485	30970	1	309	3.22893e-05	0.0099774	0.0322893	9.9774	GCF_000860465.1	Tomato ringspot virus RNA 1, complete sequence
GCF_000860865.1_ViralProj15383_genomic	12704	25408	1	140	3.93577e-05	0.00551008	0.0393577	5.51008	GCF_000860865.1	Equine arteritis virus, complete genome
GCF_000861185.1_ViralProj15292_genomic	8101	16202	1	135	6.17208e-05	0.0083323	0.0617208	8.3323	GCF_000861185.1	Theilovirus, complete genome
GCF_000861425.1_ViralProj15341_genomic	6509	13018	1	6450	7.68167e-05	0.495468	0.0768167	495.468	GCF_000861425.1	Oat blue dwarf virus complete genome
GCF_000862205.1_ViralProj15322_genomic	3166	6332	1	213	0.000157928	0.0336387	0.157928	33.6387	GCF_000862205.1	UR2 sarcoma virus, complete genome
GCF_000862745.1_ViralProj15437_genomic	15428	30856	1	124	3.24086e-05	0.00401867	0.0324086	4.01867	GCF_000862745.1	Porcine respiratory and reproductive syndrome virus, complete genome
GCF_000862805.1_ViralProj15451_genomic	7989	15978	1	143	6.25861e-05	0.00894981	0.0625861	8.94981	GCF_000862805.1	Human papillomavirus - 61, complete genome
GCF_000862825.1_ViralProj15455_genomic	7560	15120	1	163	6.61376e-05	0.0107804	0.0661376	10.7804	GCF_000862825.1	Human papillomavirus type 49, complete genome
GCF_000863125.1_ViralProj15335_genomic	11141	22282	1	186	4.48793e-05	0.00834755	0.0448793	8.34755	GCF_000863125.1	Tick-borne encephalitis virus, complete genome
GCF_000863165.1_ViralProj15343_genomic	10871	21742	1	172	4.59939e-05	0.00791096	0.0459939	7.91096	GCF_000863165.1	Louping ill virus, complete genome
GCF_000863325.1_ViralProj15378_genomic	8134	16268	1	117	6.14704e-05	0.00719203	0.0614704	7.19203	GCF_000863325.1	Foot-and-mouth disease virus - type O, complete genome
GCF_000863725.1_ViralProj15465_genomic	5097	10194	1	159	9.80969e-05	0.0155974	0.0980969	15.5974	GCF_000863725.1	Canine minute virus, complete genome
GCF_000864385.1_ViralProj16247_genomic	10305	20610	1	124	4.85201e-05	0.0060165	0.0485201	6.0165	GCF_000864385.1	Atlantic salmon swim bladder sarcoma virus, complete genome
GCF_000864485.1_ViralProj16343_genomic	132959	265918	1	140	3.76056e-06	0.000526478	0.00376056	0.526478	GCF_000864485.1	Hyphantria cunea nucleopolyhedrovirus, complete genome
GCF_000864665.1_ViralProj15453_genomic	8095	16190	1	158	6.17665e-05	0.00975911	0.0617665	9.75911	GCF_000864665.1	European elk papillomavirus, complete genome
GCF_000864825.1_ViralProj15488_genomic	7438	14876	1	178	6.72224e-05	0.0119656	0.0672224	11.9656	GCF_000864825.1	Human papillomavirus type 96, complete genome
GCF_000864905.1_ViralProj15504_genomic	7919	15838	1	135	6.31393e-05	0.0085238	0.0631393	8.5238	GCF_000864905.1	Human papillomavirus type 10, complete genome
GCF_000864925.1_ViralProj15508_genomic	7961	15922	1	171	6.28062e-05	0.0107399	0.0628062	10.7399	GCF_000864925.1	Human papillomavirus type 32, complete genome
GCF_000865205.1_ViralMultiSegProj16143_genomic	24755	49510	1	231	2.01979e-05	0.00466572	0.0201979	4.66572	GCF_000865205.1	Mycoreovirus 3 segment S1, complete sequence
GCF_000865365.1_ViralProj16300_genomic	46643	93286	1	139	1.07197e-05	0.00149004	0.0107197	1.49004	GCF_000865365.1	Xanthomonas oryzae phage OP2 DNA, complete genome
GCF_000865585.1_ViralProj15490_genomic	6227	12454	1	217	8.02955e-05	0.0174241	0.0802955	17.4241	GCF_000865585.1	Cymbidium mosaic virus, complete genome
GCF_000865625.1_ViralProj15498_genomic	13335	26670	1	134	3.74953e-05	0.00502437	0.0374953	5.02437	GCF_000865625.1	Human metapneumovirus, complete genome
GCF_000865745.1_ViralMultiSegProj15555_genomic	3791	7582	1	133	0.000131891	0.0175415	0.131891	17.5415	GCF_000865745.1	Vicia cryptic virus RNA1, complete sequence
GCF_000866025.1_ViralProj16205_genomic	15516	31032	1	165	3.22248e-05	0.00531709	0.0322248	5.31709	GCF_000866025.1	Menangle virus, complete genome
GCF_000866245.1_ViralMultiSegProj16582_genomic	10705	21410	1	271	4.67071e-05	0.0126576	0.0467071	12.6576	GCF_000866245.1	Mobala virus segment L, complete sequence
GCF_000866285.1_ViralMultiSegProj16633_genomic	10682	21364	1	193	4.68077e-05	0.00903389	0.0468077	9.03389	GCF_000866285.1	Ippy virus segment L, complete sequence
GCF_000866385.1_ViralProj15487_genomic	7610	15220	1	268	6.5703e-05	0.0176084	0.065703	17.6084	GCF_000866385.1	Equus caballus papillomavirus type 1, complete genome
GCF_000866445.1_ViralProj15499_genomic	15948	31896	1	1229	3.13519e-05	0.0385315	0.0313519	38.5315	GCF_000866445.1	Peste des petits ruminants virus complete genome
GCF_000866765.1_ViralProj16142_genomic	4975	9950	1	441	0.000100503	0.0443216	0.100503	44.3216	GCF_000866765.1	Coniothyrium minitans RNA virus, complete genome
GCF_000867065.1_ViralProj16583_genomic	52162	104324	1	155	9.58552e-06	0.00148576	0.00958552	1.48576	GCF_000867065.1	Sodalis phage phiSG1, complete genome
GCF_000867205.1_ViralProj16793_genomic	126629	253258	1	153	3.94854e-06	0.000604127	0.00394854	0.604127	GCF_000867205.1	Antheraea pernyi nucleopolyhedrovirus, complete genome
GCF_000867425.1_ViralProj17165_genomic	64494	128988	1	172	7.75266e-06	0.00133346	0.00775266	1.33346	GCF_000867425.1	Mycobacterium phage PBI1, complete genome
GCF_000867605.1_ViralProj17721_genomic	156922	313844	1	199	3.1863e-06	0.000634073	0.0031863	0.634073	GCF_000867605.1	Spodoptera frugiperda ascovirus 1a complete genome
GCF_000868085.1_ViralProj16745_genomic	5188	10376	1	153	9.63763e-05	0.0147456	0.0963763	14.7456	GCF_000868085.1	Y73 sarcoma virus, complete genome
GCF_000868145.1_ViralProj16815_genomic	7542	15084	1	152	6.62954e-05	0.0100769	0.0662954	10.0769	GCF_000868145.1	Capra hircus papillomavirus type 1, complete genome
GCF_000868245.1_ViralMultiSegProj17127_genomic	3657	7314	1	280	0.000136724	0.0382827	0.136724	38.2827	GCF_000868245.1	Raphanus sativus cryptic virus 1 dsRNA 1, complete sequence
GCF_000868965.1_ViralProj16654_genomic	5079	10158	1	139	9.84446e-05	0.0136838	0.0984446	13.6838	GCF_000868965.1	Crow polyomavirus, complete genome
GCF_000868985.1_ViralProj16661_genomic	147544	295088	1	273	3.38882e-06	0.000925148	0.00338882	0.925148	GCF_000868985.1	Agrotis segetum nucleopolyhedrovirus, complete genome
GCF_000869325.1_ViralProj17543_genomic	7801	15602	1	218	6.40943e-05	0.0139726	0.0640943	13.9726	GCF_000869325.1	Canine papillomavirus 3, complete genome
GCF_000869605.1_ViralProj18303_genomic	10837	21674	1	164	4.61382e-05	0.00756667	0.0461382	7.56667	GCF_000869605.1	Culex flavivirus, complete genome
GCF_000870005.1_ViralProj17541_genomic	177300	354600	1	605	2.82008e-06	0.00170615	0.00282008	1.70615	GCF_000870005.1	Synechococcus phage syn9, complete genome
GCF_000870025.1_ViralProj17549_genomic	7970	15940	1	127	6.27353e-05	0.00796738	0.0627353	7.96738	GCF_000870025.1	Rousettus aegyptiacus papillomavirus type 1, complete genome
GCF_000870185.1_ViralProj18009_genomic	11545	23090	1	161	4.33088e-05	0.00697272	0.0433088	6.97272	GCF_000870185.1	Siniperca chuatsi rhabdovirus, complete genome
GCF_000870245.1_ViralProj18239_genomic	9004	18008	1	269	5.55309e-05	0.0149378	0.0555309	14.9378	GCF_000870245.1	Ralstonia phage RSM1, complete genome
GCF_000870265.1_ViralProj18275_genomic	17481	34962	1	196	2.86025e-05	0.00560609	0.0286025	5.60609	GCF_000870265.1	Raspberry leaf mottle virus, complete genome
GCF_000870545.1_ViralProj19131_genomic	3245	6490	1	261	0.000154083	0.0402157	0.154083	40.2157	GCF_000870545.1	Torque teno midi virus 1, complete genome
GCF_000870685.1_ViralProj19547_genomic	5159	10318	1	217	9.6918e-05	0.0210312	0.096918	21.0312	GCF_000870685.1	Woolly monkey sarcoma virus, complete genome
GCF_000871165.1_ViralProj20937_genomic	9711	19422	1	188	5.1488e-05	0.00967974	0.051488	9.67974	GCF_000871165.1	Hepatitis C virus genotype 2, complete genome
GCF_000871485.1_ViralProj19151_genomic	186262	372524	1	191	2.68439e-06	0.000512719	0.00268439	0.512719	GCF_000871485.1	Heliothis virescens ascovirus 3e, complete genome
GCF_000871505.1_ViralProj19161_genomic	36690	73380	1	226	1.36277e-05	0.00307986	0.0136277	3.07986	GCF_000871505.1	Burkholderia phage phiE12-2 chromosome, complete genome
GCF_000871785.1_ViralProj19929_genomic	18098	36196	1	136	2.76274e-05	0.00375732	0.0276274	3.75732	GCF_000871785.1	Pyrococcus abyssi virus 1, complete genome
GCF_000872165.1_ViralProj27899_genomic	27751	55502	1	126	1.80174e-05	0.00227019	0.0180174	2.27019	GCF_000872165.1	Snake adenovirus, complete genome
GCF_000872285.1_ViralProj28275_genomic	169794	339588	1	132	2.94474e-06	0.000388706	0.00294474	0.388706	GCF_000872285.1	Helicoverpa armigera granulovirus, complete genome
GCF_000872465.1_ViralMultiSegProj28319_genomic	10719	21438	1	138	4.66461e-05	0.00643717	0.0466461	6.43717	GCF_000872465.1	Oliveros virus segment L, complete sequence
GCF_000872505.1_ViralProj28617_genomic	5816	11632	1	190	8.59697e-05	0.0163343	0.0859697	16.3343	GCF_000872505.1	Phaius virus X, complete genome
GCF_000872565.1_ViralMultiSegProj28323_genomic	10396	20792	1	145	4.80954e-05	0.00697384	0.0480954	6.97384	GCF_000872565.1	Allpahuayo virus segment L, complete sequence
GCF_000873005.1_ViralProj18857_genomic	72415	144830	1	166	6.90465e-06	0.00114617	0.00690465	1.14617	GCF_000873005.1	Burkholderia ambifaria phage BcepF1, complete genome
GCF_000873065.1_ViralProj19133_genomic	5261	10522	1	309	9.5039e-05	0.029367	0.095039	29.367	GCF_000873065.1	Botryotinia fuckeliana totivirus 1, complete genome
GCF_000873105.1_ViralProj19165_genomic	37446	74892	1	267	1.33526e-05	0.00356513	0.0133526	3.56513	GCF_000873105.1	Burkholderia phage phiE255 chromosome, complete genome
GCF_000873605.1_ViralProj20935_genomic	9343	18686	1	189	5.3516e-05	0.0101145	0.053516	10.1145	GCF_000873605.1	Hepatitis C virus genotype 5, genome
GCF_000873665.1_ViralProj20979_genomic	8406	16812	1	838	5.94813e-05	0.0498453	0.0594813	49.8453	GCF_000873665.1	RD114 retrovirus, complete genome
GCF_000873885.1_ViralProj19761_genomic	6223	12446	1	6068	8.03471e-05	0.487546	0.0803471	487.546	GCF_000873885.1	Okra mosaic virus, complete genome
GCF_000874205.1_ViralProj20781_genomic	70579	141158	1	123	7.08426e-06	0.000871364	0.00708426	0.871364	GCF_000874205.1	Corynebacterium phage P1201, complete genome
GCF_000874265.1_ViralProj20933_genomic	9355	18710	1	139	5.34474e-05	0.00742918	0.0534474	7.42918	GCF_000874265.1	Hepatitis C virus genotype 4, genome
GCF_000874405.1_ViralProj29915_genomic	7582	15164	1	263	6.59457e-05	0.0173437	0.0659457	17.3437	GCF_000874405.1	Ursus maritimus papillomavirus 1, complete genome
GCF_000874445.1_ViralProj30051_genomic	5808	11616	1	174	8.60882e-05	0.0149793	0.0860882	14.9793	GCF_000874445.1	Rose spring dwarf-associated virus, complete genome
GCF_000874785.1_ViralProj30965_genomic	47453	94906	1	132	1.05367e-05	0.00139085	0.0105367	1.39085	GCF_000874785.1	Iodobacteriophage phiPLPE, complete genome
GCF_000874865.1_ViralProj28509_genomic	5387	10774	1	174	9.2816e-05	0.01615	0.092816	16.15	GCF_000874865.1	Merkel cell polyomavirus isolate R17b, complete genome
GCF_000875145.1_ViralMultiSegProj29839_genomic	5979	11958	1	133	8.3626e-05	0.0111223	0.083626	11.1223	GCF_000875145.1	Chronic bee paralysis virus RNA 1, complete genome
GCF_000875265.1_ViralProj30053_genomic	7961	15922	1	147	6.28062e-05	0.00923251	0.0628062	9.23251	GCF_000875265.1	Human TMEV-like cardiovirus, complete genome
GCF_000875605.1_ViralProj31053_genomic	64427	128854	1	192	7.76072e-06	0.00149006	0.00776072	1.49006	GCF_000875605.1	Pseudomonas phage LBL3, complete genome
GCF_000879015.1_ViralMultiSegProj28321_genomic	10387	20774	1	121	4.81371e-05	0.00582459	0.0481371	5.82459	GCF_000879015.1	Amapari virus segment L, complete sequence
GCF_000879435.1_ViralProj30049_genomic	5674	11348	1	133	8.81213e-05	0.0117201	0.0881213	11.7201	GCF_000879435.1	Melon aphid-borne yellows virus, complete genome
GCF_000880695.1_ViralProj32249_genomic	46872	93744	1	406	1.06673e-05	0.00433094	0.0106673	4.33094	GCF_000880695.1	Pseudomonas phage PAJU2, complete genome
GCF_000880755.1_ViralProj32633_genomic	7020	14040	1	213	7.12251e-05	0.0151709	0.0712251	15.1709	GCF_000880755.1	Caretta caretta papillomavirus 1, complete genome
GCF_000880855.1_ViralProj32713_genomic	6151	12302	1	194	8.12876e-05	0.0157698	0.0812876	15.7698	GCF_000880855.1	Anagyris vein yellowing virus, complete genome
GCF_000880975.1_ViralProj33265_genomic	66235	132470	1	247	7.54888e-06	0.00186457	0.00754888	1.86457	GCF_000880975.1	Pseudomonas phage 14-1, complete genome
GCF_000881475.1_ViralProj31221_genomic	37635	75270	1	126	1.32855e-05	0.00167397	0.0132855	1.67397	GCF_000881475.1	Burkholderia phage KS10, complete genome
GCF_000882195.1_ViralProj32015_genomic	68952	137904	1	173	7.25142e-06	0.0012545	0.00725142	1.2545	GCF_000882195.1	Mycobacterium phage Konstantine, complete genome
GCF_000882775.1_ViralProj36515_genomic	6506	13012	1	2038	7.68521e-05	0.156625	0.0768521	156.625	GCF_000882775.1	Grapevine Syrah Virus-1, complete genome
GCF_000882955.1_ViralProj38109_genomic	11631	23262	1	114	4.29886e-05	0.0049007	0.0429886	4.9007	GCF_000882955.1	Nyamanini virus, complete genome
GCF_000883215.1_ViralProj32325_genomic	8929	17858	1	346	5.59973e-05	0.0193751	0.0559973	19.3751	GCF_000883215.1	Ralstonia phage RSM3, complete genome
GCF_000883295.1_ViralProj32683_genomic	6154	12308	1	201	8.1248e-05	0.0163308	0.081248	16.3308	GCF_000883295.1	Plantago mottle virus, complete genome
GCF_000883355.1_ViralMultiSegProj32709_genomic	3791	7582	1	230	0.000131891	0.030335	0.131891	30.335	GCF_000883355.1	Beet cryptic virus 1 RNA 1, complete genome
GCF_000883395.1_ViralProj32821_genomic	3437	6874	1	157	0.000145476	0.0228397	0.145476	22.8397	GCF_000883395.1	Southern tomato virus, complete genome
GCF_000883535.1_ViralProj33499_genomic	65764	131528	1	464	7.60294e-06	0.00352777	0.00760294	3.52777	GCF_000883535.1	Pseudomonas phage PB1, complete genome
GCF_000884255.1_ViralProj39987_genomic	7498	14996	1	155	6.66844e-05	0.0103361	0.0666844	10.3361	GCF_000884255.1	Francolinus leucoscepus papillomavirus 1, complete genome
GCF_000884655.1_ViralProj45911_genomic	108592	217184	1	241	4.60439e-06	0.00110966	0.00460439	1.10966	GCF_000884655.1	Pieris rapae granulovirus, complete genome
GCF_000884715.1_ViralProj36617_genomic	10723	21446	1	201	4.66287e-05	0.00937238	0.0466287	9.37238	GCF_000884715.1	Kedougou virus, complete genome
GCF_000884755.1_ViralProj37713_genomic	30570	61140	1	265	1.63559e-05	0.00433431	0.0163559	4.33431	GCF_000884755.1	Murine adenovirus 3, complete genome
GCF_000884875.1_ViralProj38267_genomic	44080	88160	1	217	1.1343e-05	0.00246143	0.011343	2.46143	GCF_000884875.1	Xanthomonas phage phiL7, complete genome
GCF_000884995.1_ViralProj39307_genomic	5673	11346	1	134	8.81368e-05	0.0118103	0.0881368	11.8103	GCF_000884995.1	Wheat yellow dwarf virus-GPV, complete genome
GCF_000885095.1_ViralProj39613_genomic	107530	215060	1	138	4.64987e-06	0.000641681	0.00464987	0.641681	GCF_000885095.1	Cyanophage PSS2, complete genome
GCF_000885135.1_ViralProj39629_genomic	2757	5514	1	145	0.000181357	0.0262967	0.181357	26.2967	GCF_000885135.1	Circovirus-like genome CB-B, complete genome
GCF_000885395.1_ViralMultiSegProj41609_genomic	16111	32222	1	482	3.10347e-05	0.0149587	0.0310347	14.9587	GCF_000885395.1	Rosellinia necatrix megabirnavirus 1/W779 segment L1, complete genome
GCF_000885775.1_ViralProj39627_genomic	2160	4320	1	121	0.000231481	0.0280093	0.231481	28.0093	GCF_000885775.1	Circovirus-like genome CB-A, complete genome
GCF_000886135.1_ViralProj42717_genomic	43144	86288	1	313	1.15891e-05	0.00362739	0.0115891	3.62739	GCF_000886135.1	Pseudomonas phage phi-2, complete genome
GCF_000886355.1_ViralProj48137_genomic	3690	7380	1	198	0.000135501	0.0268293	0.135501	26.8293	GCF_000886355.1	Torque teno virus 4, complete genome
GCF_000886675.2_ViralProj39791_genomic	7207	14414	1	275	6.9377e-05	0.0190787	0.069377	19.0787	GCF_000886675.2	Morogoro virus segment L, complete genome
GCF_000886975.1_ViralProj42597_genomic	45169	90338	1	118	1.10695e-05	0.00130621	0.0110695	1.30621	GCF_000886975.1	Sodalis phage SO-1, complete genome
GCF_000887095.1_ViralProj43573_genomic	368454	736908	1	430	1.35702e-06	0.000583519	0.00135702	0.583519	GCF_000887095.1	Marseillevirus marseillevirus strain T19, complete genome
GCF_000887235.1_ViralProj48143_genomic	2064	4128	1	186	0.000242248	0.0450581	0.242248	45.0581	GCF_000887235.1	Torque teno felis virus, complete genome
GCF_000887255.1_ViralProj48151_genomic	3770	7540	1	159	0.000132626	0.0210875	0.132626	21.0875	GCF_000887255.1	Torque teno virus 10, complete genome
GCF_000887295.1_ViralProj48167_genomic	3790	7580	1	198	0.000131926	0.0261214	0.131926	26.1214	GCF_000887295.1	Torque teno virus 8, complete genome
GCF_000887335.1_ViralProj48185_genomic	3253	6506	1	252	0.000153704	0.0387335	0.153704	38.7335	GCF_000887335.1	Torque teno midi virus 2, complete genome
GCF_000887355.1_ViralProj48193_genomic	2856	5712	1	127	0.00017507	0.0222339	0.17507	22.2339	GCF_000887355.1	Torque teno mini virus 1, complete genome
GCF_000887415.1_ViralProj48601_genomic	7737	15474	1	166	6.46245e-05	0.0107277	0.0646245	10.7277	GCF_000887415.1	Bettongia penicillata papillomavirus, complete genome
GCF_000887635.1_ViralMultiSegProj52641_genomic	17858	35716	1	212	2.79987e-05	0.00593572	0.0279987	5.93572	GCF_000887635.1	Great Island virus segment 1, complete genome
GCF_000887855.1_ViralProj61087_genomic	184409	368818	1	185	2.71136e-06	0.000501602	0.00271136	0.501602	GCF_000887855.1	Ostreococcus tauri virus 2, complete genome
GCF_000888015.1_ViralProj62179_genomic	7125	14250	1	149	7.01754e-05	0.0104561	0.0701754	10.4561	GCF_000888015.1	Human papillomavirus type 132, complete genome
GCF_000888075.1_ViralProj43007_genomic	5018	10036	1	203	9.96413e-05	0.0202272	0.0996413	20.2272	GCF_000888075.1	Diplodia scrobiculata RNA virus 1, complete genome
GCF_000888155.1_ViralProj46855_genomic	11563	23126	1	615	4.32414e-05	0.0265934	0.0432414	26.5934	GCF_000888155.1	Phlebiopsis gigantea mycovirus dsRNA 1, complete genome
GCF_000888195.1_ViralProj48139_genomic	2878	5756	1	266	0.000173732	0.0462126	0.173732	46.2126	GCF_000888195.1	Torque teno sus virus 1a, complete genome
GCF_000888315.1_ViralProj48189_genomic	2897	5794	1	115	0.000172592	0.0198481	0.172592	19.8481	GCF_000888315.1	Torque teno mini virus 6, complete genome
GCF_000888335.1_ViralProj48301_genomic	2735	5470	1	153	0.000182815	0.0279707	0.182815	27.9707	GCF_000888335.1	Torque teno sus virus k2 isolate 2p, complete genome
GCF_000888735.1_ViralProj60053_genomic	1181549	2363098	1	157	4.23173e-07	6.64382e-05	0.000423173	0.0664382	GCF_000888735.1	Acanthamoeba polyphaga mimivirus, complete genome
GCF_000888895.1_ViralProj48145_genomic	3629	7258	1	130	0.000137779	0.0179113	0.137779	17.9113	GCF_000888895.1	Torque teno virus 28, complete genome
GCF_000888915.1_ViralProj48153_genomic	3899	7798	1	147	0.000128238	0.018851	0.128238	18.851	GCF_000888915.1	Torque teno virus 14, complete genome
GCF_000888975.1_ViralProj48177_genomic	2908	5816	1	125	0.000171939	0.0214924	0.171939	21.4924	GCF_000888975.1	Torque teno mini virus 5, complete genome
GCF_000888995.1_ViralProj48187_genomic	3705	7410	1	167	0.000134953	0.0225371	0.134953	22.5371	GCF_000888995.1	Torque teno virus 6, complete genome
GCF_000889015.1_ViralProj48299_genomic	16622	33244	1	147	3.00806e-05	0.00442185	0.0300806	4.42185	GCF_000889015.1	Sulfolobus turreted icosahedral virus 2, complete genome
GCF_000889755.1_ViralProj48141_genomic	2797	5594	1	278	0.000178763	0.0496961	0.178763	49.6961	GCF_000889755.1	Torque teno canis virus, complete genome
GCF_000889835.1_ViralProj48173_genomic	3718	7436	1	437	0.000134481	0.0587682	0.134481	58.7682	GCF_000889835.1	Torque teno douroucouli virus, complete genome
GCF_000889975.1_ViralProj50363_genomic	22743	45486	1	143	2.19848e-05	0.00314382	0.0219848	3.14382	GCF_000889975.1	Hyperthermophilic Archaeal Virus 1, complete genome
GCF_000890015.1_ViralProj51183_genomic	8086	16172	1	722	6.18353e-05	0.0446451	0.0618353	44.6451	GCF_000890015.1	Circulifer tenellus virus 1, complete genome
GCF_000890595.1_ViralMultiSegProj62547_genomic	6281	12562	1	132	7.96052e-05	0.0105079	0.0796052	10.5079	GCF_000890595.1	Santeuil nodavirus RNA 1, complete genome
GCF_000890755.1_ViralProj64559_genomic	114768	229536	1	183	4.35662e-06	0.000797261	0.00435662	0.797261	GCF_000890755.1	Lactococcus phage 949, complete genome
GCF_000890995.1_ViralMultiSegProj66333_genomic	12408	24816	1	172	4.02966e-05	0.00693101	0.0402966	6.93101	GCF_000890995.1	Aguacate virus segment L, complete genome
GCF_000891155.1_ViralProj67419_genomic	5819	11638	1	281	8.59254e-05	0.024145	0.0859254	24.145	GCF_000891155.1	Stenotrophomonas phage phiSHP2, complete genome
GCF_000891215.1_ViralProj68413_genomic	40940	81880	1	140	1.2213e-05	0.00170982	0.012213	1.70982	GCF_000891215.1	Enterobacteria phage K30, complete genome
GCF_000891555.1_ViralProj62493_genomic	6244	12488	1	115	8.00769e-05	0.00920884	0.0800769	9.20884	GCF_000891555.1	Pepper vein yellows virus genomic RNA, complete genome
GCF_000891655.1_ViralProj63583_genomic	2164	4328	1	167	0.000231054	0.038586	0.231054	38.586	GCF_000891655.1	Seal anellovirus TFFN/USA/2006, complete genome
GCF_000891955.1_ViralMultiSegProj66185_genomic	12603	25206	1	257	3.96731e-05	0.010196	0.0396731	10.196	GCF_000891955.1	Sandfly Sicilian Turkey virus segment L, complete genome
GCF_000892035.1_ViralMultiSegProj66553_genomic	13273	26546	1	276	3.76705e-05	0.010397	0.0376705	10.397	GCF_000892035.1	Grapevine Bulgarian latent virus segment 1, complete genome
GCF_000892175.1_ViralProj68289_genomic	7686	15372	1	319	6.50533e-05	0.020752	0.0650533	20.752	GCF_000892175.1	Colobus guereza papillomavirus type 2, complete genome
GCF_000892375.1_ViralProj64547_genomic	127065	254130	1	568	3.93499e-06	0.00223508	0.00393499	2.23508	GCF_000892375.1	Brochothrix phage A9, complete genome
GCF_000892415.1_ViralProj64599_genomic	7906	15812	1	191	6.32431e-05	0.0120794	0.0632431	12.0794	GCF_000892415.1	Camelus dromedarius papillomavirus type 2, complete genome
GCF_000892755.1_ViralProj66973_genomic	6519	13038	1	168	7.66989e-05	0.0128854	0.0766989	12.8854	GCF_000892755.1	Bombyx mori Macula-like virus, complete genome
GCF_000892835.1_ViralProj68287_genomic	7632	15264	1	150	6.55136e-05	0.00982704	0.0655136	9.82704	GCF_000892835.1	Macaca fascicularis papillomavirus type 2, complete genome
GCF_000893175.1_ViralProj63229_genomic	125956	251912	1	172	3.96964e-06	0.000682778	0.00396964	0.682778	GCF_000893175.1	Vibrio phage ICP1, complete genome
GCF_000893515.1_ViralMultiSegProj66187_genomic	14278	28556	1	194	3.50189e-05	0.00679367	0.0350189	6.79367	GCF_000893515.1	Cherry leaf roll virus RNA1, complete genome
GCF_000893635.1_ViralProj66897_genomic	6423	12846	1	3823	7.78452e-05	0.297602	0.0778452	297.602	GCF_000893635.1	Switchgrass mosaic virus, complete genome
GCF_000893915.1_ViralProj74349_genomic	1259197	2518394	1	131	3.97078e-07	5.20173e-05	0.000397078	0.0520173	GCF_000893915.1	Megavirus chiliensis, complete genome
GCF_000893955.1_ViralMultiSegProj74579_genomic	14153	28306	1	160	3.53282e-05	0.00565251	0.0353282	5.65251	GCF_000893955.1	Blueberry necrotic ring blotch virus segment RNA1, complete sequence
GCF_000893975.1_ViralMultiSegProj76617_genomic	10607	21214	1	225	4.71387e-05	0.0106062	0.0471387	10.6062	GCF_000893975.1	Luna virus segment L, complete genome
GCF_000894035.1_ViralProj76745_genomic	74431	148862	1	238	6.71763e-06	0.0015988	0.00671763	1.5988	GCF_000894035.1	Gordonia phage GTE7, complete genome
GCF_000894155.1_ViralProj80915_genomic	95299	190598	1	169	5.24664e-06	0.000886683	0.00524664	0.886683	GCF_000894155.1	Planktothrix phage PaV-LD, complete genome
GCF_000894655.1_ViralProj167572_genomic	108853	217706	1	129	4.59335e-06	0.000592542	0.00459335	0.592542	GCF_000894655.1	Escherichia phage bV_EcoS_AKFV33, complete genome
GCF_000894855.1_ViralProj73441_genomic	7784	15568	1	279	6.42343e-05	0.0179214	0.0642343	17.9214	GCF_000894855.1	Canine papillomavirus 8, complete genome
GCF_000894895.1_ViralProj74353_genomic	7873	15746	1	395	6.35082e-05	0.0250857	0.0635082	25.0857	GCF_000894895.1	Canine papillomavirus 9, complete genome
GCF_000895135.1_ViralProj80919_genomic	44077	88154	1	181	1.13438e-05	0.00205323	0.0113438	2.05323	GCF_000895135.1	Shigella phage EP23, complete genome
GCF_000895175.1_ViralMultiSegProj81009_genomic	5282	10564	1	131	9.46611e-05	0.0124006	0.0946611	12.4006	GCF_000895175.1	Abutilon mosaic Brazil virus DNA-A, complete genome
GCF_000895495.1_ViralProj157263_genomic	9694	19388	1	153	5.15783e-05	0.00789148	0.0515783	7.89148	GCF_000895495.1	Halogeometricum pleomorphic virus 1, complete genome
GCF_000895915.1_ViralProj82647_genomic	40058	80116	1	209	1.24819e-05	0.00260872	0.0124819	2.60872	GCF_000895915.1	Pseudomonas phage Bf7, complete genome
GCF_000896095.1_ViralProj157253_genomic	5421	10842	1	191	9.22339e-05	0.0176167	0.0922339	17.6167	GCF_000896095.1	Canary polyomavirus, complete genome
GCF_000896155.1_ViralProj162493_genomic	5331	10662	1	144	9.3791e-05	0.0135059	0.093791	13.5059	GCF_000896155.1	Feline bocavirus, complete genome
GCF_000896695.1_ViralProj81173_genomic	46586	93172	1	716	1.07328e-05	0.00768471	0.0107328	7.68471	GCF_000896695.1	Rhodococcus phage RER2, complete genome
GCF_000896795.1_ViralMultiSegProj83187_genomic	25139	50278	1	195	1.98894e-05	0.00387844	0.0198894	3.87844	GCF_000896795.1	Spissistilus festinus reovirus segment 1, complete genome
GCF_000896995.1_ViralProj159111_genomic	8008	16016	1	183	6.24376e-05	0.0114261	0.0624376	11.4261	GCF_000896995.1	Papio hamadryas papillomavirus type 1, complete genome
GCF_000897055.1_ViralProj163309_genomic	7582	15164	1	280	6.59457e-05	0.0184648	0.0659457	18.4648	GCF_000897055.1	Equine papillomavirus 3, complete genome
GCF_000897135.1_ViralProj167575_genomic	43788	87576	1	141	1.14187e-05	0.00161003	0.0114187	1.61003	GCF_000897135.1	Salisaeta icosahedral phage 1, complete genome
GCF_000897155.1_ViralProj167579_genomic	43376	86752	1	138	1.15271e-05	0.00159074	0.0115271	1.59074	GCF_000897155.1	Goose adenovirus 4, complete genome
GCF_000897175.1_ViralProj167656_genomic	280538	561076	1	138	1.78229e-06	0.000245956	0.00178229	0.245956	GCF_000897175.1	Pseudomonas phage Lu11, complete genome
GCF_000897355.1_ViralMultiSegProj170539_genomic	11490	22980	1	207	4.35161e-05	0.00900783	0.0435161	9.00783	GCF_000897355.1	SFTS virus HB29 segment L, complete genome
GCF_000898275.1_ViralProj168667_genomic	7635	15270	1	162	6.54879e-05	0.010609	0.0654879	10.609	GCF_000898275.1	Phocoena phocoena papillomavirus 2, complete genome
GCF_000898475.1_ViralProj172460_genomic	6796	13592	1	263	7.35727e-05	0.0193496	0.0735727	19.3496	GCF_000898475.1	Bat hepevirus, complete genome
GCF_000898695.1_ViralProj176434_genomic	6471	12942	1	5224	7.72678e-05	0.403647	0.0772678	403.647	GCF_000898695.1	Culex originated Tymoviridae-like virus, complete genome
GCF_000898875.1_ViralProj168666_genomic	7596	15192	1	181	6.58241e-05	0.0119142	0.0658241	11.9142	GCF_000898875.1	Phocoena phocoena papillomavirus 1, complete genome
GCF_000899075.1_ViralProj172459_genomic	2034	4068	1	255	0.000245821	0.0626844	0.245821	62.6844	GCF_000899075.1	Gyrovirus 4, complete genome
GCF_000899335.1_ViralProj177521_genomic	103299	206598	1	162	4.84032e-06	0.000784132	0.00484032	0.784132	GCF_000899335.1	Salmonella phage SSU5, complete genome
GCF_000899735.1_ViralProj168668_genomic	7348	14696	1	118	6.80457e-05	0.0080294	0.0680457	8.0294	GCF_000899735.1	Phocoena phocoena papillomavirus 4, complete genome
GCF_000899855.1_ViralProj171973_genomic	33594	67188	1	193	1.48836e-05	0.00287254	0.0148836	2.87254	GCF_000899855.1	Weissella phage phiYS61, complete genome
GCF_000900095.2_ViralProj174782_genomic	5843	11686	1	135	8.55725e-05	0.0115523	0.0855725	11.5523	GCF_000900095.2	Suakwa aphid-borne yellows virus isolate SABYV-TW19, complete genome
GCF_000900135.1_ViralProj176429_genomic	6838	13676	1	172	7.31208e-05	0.0125768	0.0731208	12.5768	GCF_000900135.1	Murine astrovirus, complete genome
GCF_000900335.1_ViralProj177548_genomic	45517	91034	1	166	1.09849e-05	0.00182349	0.0109849	1.82349	GCF_000900335.1	Pseudomonas phage UFV-P2, complete genome
GCF_000900575.1_ViralProj179426_genomic	43457	86914	1	251	1.15056e-05	0.00288791	0.0115056	2.88791	GCF_000900575.1	Enterobacteria phage JL1, complete genome
GCF_000900775.1_ViralProj181220_genomic	93839	187678	1	215	5.32828e-06	0.00114558	0.00532828	1.14558	GCF_000900775.1	Bacillus phage BCD7, complete genome
GCF_000900935.1_ViralProj181984_genomic	47355	94710	1	165	1.05585e-05	0.00174216	0.0105585	1.74216	GCF_000900935.1	Salmonella phage SPN3UB, complete genome
GCF_000900955.1_ViralProj181988_genomic	44400	88800	1	133	1.12613e-05	0.00149775	0.0112613	1.49775	GCF_000900955.1	Pectobacterium phage PP1, complete genome
GCF_000901255.1_ViralProj184154_genomic	45554	91108	1	116	1.0976e-05	0.00127321	0.010976	1.27321	GCF_000901255.1	Erwinia amylovora phage phiEa100 complete genome
GCF_000901435.1_ViralProj177904_genomic	119082	238164	1	175	4.19879e-06	0.000734788	0.00419879	0.734788	GCF_000901435.1	Epinotia aporema granulovirus, complete genome
GCF_000901815.1_ViralProj181222_genomic	42608	85216	1	199	1.17349e-05	0.00233524	0.0117349	2.33524	GCF_000901815.1	Escherichia phage phiKT, complete genome
GCF_000901955.1_ViralProj181250_genomic	15048	30096	1	268	3.3227e-05	0.00890484	0.033227	8.90484	GCF_000901955.1	Avian paramyxovirus 4 strain APMV-4/duck/Delaware/549227/2010, complete genome
GCF_000902195.1_ViralProj183903_genomic	5013	10026	1	121	9.97407e-05	0.0120686	0.0997407	12.0686	GCF_000902195.1	Cebus albifrons polyomavirus 1, complete genome
GCF_000902215.1_ViralProj183907_genomic	5349	10698	1	202	9.34754e-05	0.018882	0.0934754	18.882	GCF_000902215.1	Pan troglodytes verus polyomavirus 4, complete genome
GCF_000902435.1_ViralProj181221_genomic	41572	83144	1	137	1.20273e-05	0.00164774	0.0120273	1.64774	GCF_000902435.1	Aeromonas phage phiAS7, complete genome
GCF_000902515.1_ViralProj181237_genomic	161440	322880	1	292	3.09713e-06	0.000904361	0.00309713	0.904361	GCF_000902515.1	Cyanophage S-TIM5, complete genome
GCF_000902695.1_ViralProj183144_genomic	47288	94576	1	177	1.05735e-05	0.00187151	0.0105735	1.87151	GCF_000902695.1	Enterobacteria phage HK629, complete genome
GCF_000902715.1_ViralProj183148_genomic	44510	89020	1	192	1.12334e-05	0.00215682	0.0112334	2.15682	GCF_000902715.1	Enterobacteria phage mEp460, complete genome
GCF_000902835.1_ViralProj183906_genomic	5333	10666	1	157	9.37559e-05	0.0147197	0.0937559	14.7197	GCF_000902835.1	Pan troglodytes verus polyomavirus 3, complete genome
GCF_000902855.1_ViralProj183910_genomic	7826	15652	1	351	6.38896e-05	0.0224252	0.0638896	22.4252	GCF_000902855.1	Canine papillomavirus 14 from Switzerland, complete genome
GCF_000902875.1_ViralProj184146_genomic	92777	185554	1	150	5.38927e-06	0.00080839	0.00538927	0.80839	GCF_000902875.1	Pseudomonas phage vB_PaeM_C2-10_Ab1 complete genome
GCF_000903195.1_ViralProj181070_genomic	34117	68234	1	137	1.46555e-05	0.0020078	0.0146555	2.0078	GCF_000903195.1	Salmonella phage RE-2010, complete genome
GCF_000903295.1_ViralProj181215_genomic	45354	90708	1	161	1.10244e-05	0.00177493	0.0110244	1.77493	GCF_000903295.1	Bdellovibrio phage phi1422, complete genome
GCF_000903315.1_ViralProj181219_genomic	136947	273894	1	129	3.65105e-06	0.000470985	0.00365105	0.470985	GCF_000903315.1	Enterobacteria phage vB_EcoM-FV3, complete genome
GCF_000903555.1_ViralProj183138_genomic	43741	87482	1	251	1.14309e-05	0.00286916	0.0114309	2.86916	GCF_000903555.1	Enterobacteria phage HK578, complete genome
GCF_000903575.1_ViralProj183142_genomic	47090	94180	1	177	1.0618e-05	0.00187938	0.010618	1.87938	GCF_000903575.1	Enterobacteria phage HK630, complete genome
GCF_000903755.2_ViralProj184144_genomic	122696	245392	1	191	4.07511e-06	0.000778346	0.00407511	0.778346	GCF_000903755.2	Yersinia phage phiR201 complete genome
GCF_000903895.1_ViralProj185188_genomic	5372	10744	1	445	9.30752e-05	0.0414185	0.0930752	41.4185	GCF_000903895.1	Cardioderma polyomavirus isolate KY336, complete genome
GCF_000903935.1_ViralProj185273_genomic	4772	9544	1	144	0.000104778	0.015088	0.104778	15.088	GCF_000903935.1	Moroccan pepper virus isolate MPV-PM75, complete genome
GCF_000904015.1_ViralProj185427_genomic	7519	15038	1	204	6.64982e-05	0.0135656	0.0664982	13.5656	GCF_000904015.1	Equus ferus caballus papillomavirus type 5, complete genome
GCF_000904655.1_ViralProj196421_genomic	11197	22394	1	148	4.46548e-05	0.00660891	0.0446548	6.60891	GCF_000904655.1	Equine Pegivirus 1 isolate C0035, complete genome
GCF_000904915.1_ViralProj184168_genomic	39012	78024	1	132	1.28166e-05	0.00169179	0.0128166	1.69179	GCF_000904915.1	Cronobacter phage ENT39118, complete genome
GCF_000904955.1_ViralProj185191_genomic	4899	9798	1	123	0.000102062	0.0125536	0.102062	12.5536	GCF_000904955.1	Chaerephon polyomavirus 1 isolate KY397, complete genome
GCF_000905015.1_ViralProj185318_genomic	149844	299688	1	267	3.3368e-06	0.000890927	0.0033368	0.890927	GCF_000905015.1	Bacillus phage phiAGATE, complete genome
GCF_000905275.1_ViralProj192869_genomic	34302	68604	1	134	1.45764e-05	0.00195324	0.0145764	1.95324	GCF_000905275.1	Simian adenovirus 20 strain ATCC VR-541, complete genome
GCF_000905335.1_ViralProj193982_genomic	2912	5824	1	115	0.000171703	0.0197459	0.171703	19.7459	GCF_000905335.1	TTV-like mini virus isolate TTMV_LY1, complete genome
GCF_000905415.1_ViralProj195479_genomic	39573	79146	1	180	1.26349e-05	0.00227428	0.0126349	2.27428	GCF_000905415.1	Rhodobacter phage RC1 genomic sequence
GCF_000905435.1_ViralProj195483_genomic	186468	372936	1	173	2.68143e-06	0.000463887	0.00268143	0.463887	GCF_000905435.1	Ostreococcus lucimarinus virus OlV5 genomic sequence
GCF_000905655.1_ViralProj185428_genomic	42746	85492	1	174	1.1697e-05	0.00203528	0.011697	2.03528	GCF_000905655.1	Edwardsiella phage MSW-3 DNA, complete genome
GCF_000906135.1_ViralProj195502_genomic	40658	81316	1	137	1.22977e-05	0.00168479	0.0122977	1.68479	GCF_000906135.1	Cyanophage KBS-S-2A genomic sequence
GCF_000906415.1_ViralProj202886_genomic	9075	18150	1	151	5.50964e-05	0.00831956	0.0550964	8.31956	GCF_000906415.1	Turkey hepatitis virus 2993D polyprotein gene, complete cds
GCF_000906635.1_ViralProj189210_genomic	22786	45572	1	180	2.19433e-05	0.00394979	0.0219433	3.94979	GCF_000906635.1	Gentian Kobu-sho-associated virus RNA, complete genome, isolate: Ohasama
GCF_000906715.1_ViralProj192611_genomic	6337	12674	1	1361	7.89017e-05	0.107385	0.0789017	107.385	GCF_000906715.1	Andean potato latent virus, complete genome
GCF_000906795.1_ViralProj193978_genomic	7551	15102	1	138	6.62164e-05	0.00913786	0.0662164	9.13786	GCF_000906795.1	Equine papillomavirus type 6, complete genome
GCF_000906855.1_ViralProj195472_genomic	40931	81862	1	196	1.22157e-05	0.00239427	0.0122157	2.39427	GCF_000906855.1	Sulfitobacter phage pCB2047-C, complete genome
GCF_000906895.1_ViralProj195480_genomic	40231	80462	1	180	1.24282e-05	0.00223708	0.0124282	2.23708	GCF_000906895.1	Rhodovulum phage RS1 genomic sequence
GCF_000906975.1_ViralProj195496_genomic	26407	52814	1	189	1.89344e-05	0.0035786	0.0189344	3.5786	GCF_000906975.1	Tetraselmis viridis virus S1 genomic sequence
GCF_000907255.1_ViralProj198868_genomic	11279	22558	1	148	4.43302e-05	0.00656087	0.0443302	6.56087	GCF_000907255.1	Rodent pegivirus isolate CC61, complete genome
GCF_000907415.1_ViralProj206023_genomic	459984	919968	1	179	1.08699e-06	0.000194572	0.00108699	0.194572	GCF_000907415.1	Phaeocystis globosa virus strain 16T, complete genome
GCF_000907815.1_ViralProj209362_genomic	5329	10658	1	773	9.38262e-05	0.0725277	0.0938262	72.5277	GCF_000907815.1	Rosellinia necatrix victorivirus 1 RNA, complete genome, isolate: W1029
GCF_000908795.1_ViralProj209212_genomic	37378	74756	1	134	1.33769e-05	0.0017925	0.0133769	1.7925	GCF_000908795.1	Rhizobium phage RR1-B genomic sequence
GCF_000910035.1_ViralProj206477_genomic	46639	93278	1	257	1.07206e-05	0.0027552	0.0107206	2.7552	GCF_000910035.1	Mycobacterium phage Chy4, complete genome
GCF_000910155.1_ViralProj207833_genomic	7583	15166	1	206	6.5937e-05	0.013583	0.065937	13.583	GCF_000910155.1	Felis catus papillomavirus-3, complete genome
GCF_000910415.1_ViralProj212717_genomic	42215	84430	1	189	1.18441e-05	0.00223854	0.0118441	2.23854	GCF_000910415.1	Salmonella phage FSL SP-031, complete genome
GCF_000910575.1_ViralProj213020_genomic	7219	14438	1	332	6.92617e-05	0.0229949	0.0692617	22.9949	GCF_000910575.1	Ralstonia phage RSS20 DNA
GCF_000910655.1_ViralProj214178_genomic	129052	258104	1	223	3.87441e-06	0.000863993	0.00387441	0.863993	GCF_000910655.1	Choristoneura rosaceana alphabaculovirus, complete genome
GCF_000911175.1_ViralMultiSegProj225924_genomic	3646	7292	1	440	0.000137137	0.0603401	0.137137	60.3401	GCF_000911175.1	Red clover cryptic virus 1 isolate IPP_Nemaro segment 1 RNA-dependent RNA polymerase gene, complete cds
GCF_000912015.1_ViralProj218024_genomic	7985	15970	1	267	6.26174e-05	0.0167188	0.0626174	16.7188	GCF_000912015.1	Ferret papillomavirus isolate MpPV1, complete genome
GCF_000912755.1_ViralProj221115_genomic	7616	15232	1	295	6.56513e-05	0.0193671	0.0656513	19.3671	GCF_000912755.1	Felis catus papillomavirus 4 isolate MY-3, complete genome
GCF_000913055.2_ViralProj227467_genomic	3876	7752	1	166	0.000128999	0.0214138	0.128999	21.4138	GCF_000913055.2	Potato black ringspot virus isolate PRI-Ec segment RNA 2, complete sequence
GCF_000913215.1_ViralProj230591_genomic	50755	101510	1	198	9.85125e-06	0.00195055	0.00985125	1.95055	GCF_000913215.1	Mycobacterium phage Conspiracy, complete genome
GCF_000913695.1_ViralProj226107_genomic	7647	15294	1	283	6.53851e-05	0.018504	0.0653851	18.504	GCF_000913695.1	Mesocricetus auratus papillomavirus 1 complete genome, isolate APV10
GCF_000913895.1_ViralProj227566_genomic	7807	15614	1	157	6.40451e-05	0.0100551	0.0640451	10.0551	GCF_000913895.1	Feline sakobuvirus A isolate FFUP1, complete genome
GCF_000913935.1_ViralProj229896_genomic	40471	80942	1	163	1.23545e-05	0.00201379	0.0123545	2.01379	GCF_000913935.1	Ralstonia phage RSK1 DNA, complete genome
GCF_000914295.1_ViralProj237448_genomic	10673	21346	1	178	4.68472e-05	0.0083388	0.0468472	8.3388	GCF_000914295.1	Tyuleniy virus strain LEIV-6C polyprotein gene, complete cds
GCF_000914535.1_ViralProj239736_genomic	204815	409630	1	255	2.44123e-06	0.000622513	0.00244123	0.622513	GCF_000914535.1	Invertebrate iridovirus 25 complete genome
GCF_000914775.1_ViralProj240045_genomic	72329	144658	1	148	6.91286e-06	0.0010231	0.00691286	1.0231	GCF_000914775.1	Achromobacter phage JWAlpha, complete genome
GCF_000915055.1_ViralProj230584_genomic	51319	102638	1	198	9.74298e-06	0.00192911	0.00974298	1.92911	GCF_000915055.1	Mycobacterium phage Jovo, complete genome
GCF_000915175.1_ViralProj230849_genomic	43564	87128	1	221	1.14774e-05	0.0025365	0.0114774	2.5365	GCF_000915175.1	Pseudomonas phage PPpW-3 DNA, complete sequence
GCF_000915355.1_ViralProj237473_genomic	1700	3400	1	151	0.000294118	0.0444118	0.294118	44.4118	GCF_000915355.1	Dragonfly larvae associated circular virus-6 isolate DflaCV-6_NZ-PG9-LD, complete genome
GCF_000915515.1_ViralProj239726_genomic	8460	16920	1	263	5.91017e-05	0.0155437	0.0591017	15.5437	GCF_000915515.1	Ralstonia phage 1 NP-2014, complete sequence
GCF_000915935.1_ViralProj232841_genomic	124688	249376	1	280	4.01001e-06	0.0011228	0.00401001	1.1228	GCF_000915935.1	Choristoneura murinana alphabaculovirus strain Darmstadt, complete genome
GCF_000916155.1_ViralProj239697_genomic	5075	10150	1	292	9.85222e-05	0.0287685	0.0985222	28.7685	GCF_000916155.1	Ustilaginoidea virens RNA virus 3, complete genome
GCF_000916955.1_ViralProj239026_genomic	7596	15192	1	183	6.58241e-05	0.0120458	0.0658241	12.0458	GCF_000916955.1	Saimiri sciureus papillomavirus type 1 isolate Mac2066, complete genome
GCF_000917095.1_ViralProj239739_genomic	42093	84186	1	147	1.18785e-05	0.00174613	0.0118785	1.74613	GCF_000917095.1	Salmonella phage vB_SenS-Ent2 complete genome
GCF_000917235.1_ViralProj240028_genomic	69099	138198	1	173	7.23599e-06	0.00125183	0.00723599	1.25183	GCF_000917235.1	Mycobacterium phage Oaker, complete genome
GCF_000917775.1_ViralProj240767_genomic	53177	106354	1	166	9.40256e-06	0.00156083	0.00940256	1.56083	GCF_000917775.1	Mycobacterium phage Alma, complete genome
GCF_000918175.1_ViralProj246130_genomic	8931	17862	1	224	5.59848e-05	0.0125406	0.0559848	12.5406	GCF_000918175.1	Rosavirus 2 strain GA7403, complete genome
GCF_000918435.1_ViralProj240235_genomic	1168989	2337978	1	239	4.2772e-07	0.000102225	0.00042772	0.102225	GCF_000918435.1	Mimivirus terra2 genome
GCF_000918715.1_ViralProj240750_genomic	76797	153594	1	246	6.51067e-06	0.00160163	0.00651067	1.60163	GCF_000918715.1	Rhodococcus phage ReqiPepy6, complete genome
GCF_000918955.1_ViralProj243064_genomic	163023	326046	1	315	3.06705e-06	0.000966121	0.00306705	0.966121	GCF_000918955.1	Anopheles minimus irodovirus isolate AMIV, complete genome
GCF_000918975.1_ViralProj243068_genomic	66316	132632	1	135	7.53966e-06	0.00101785	0.00753966	1.01785	GCF_000918975.1	Vibrio phage CHOED, complete genome
GCF_000920235.1_ViralProj240755_genomic	151924	303848	1	138	3.29112e-06	0.000454174	0.00329112	0.454174	GCF_000920235.1	Cronobacter phage CR9, complete genome
GCF_000920335.1_ViralMultiSegProj241107_genomic	10562	21124	1	161	4.73395e-05	0.00762166	0.0473395	7.62166	GCF_000920335.1	Merino Walk virus Z protein and L genes, complete cds
GCF_000920395.1_ViralProj242954_genomic	8228	16456	1	253	6.07681e-05	0.0153743	0.0607681	15.3743	GCF_000920395.1	Canine papillomavirus 13 isolate Zurich/2011, complete genome
GCF_000920475.1_ViralProj243247_genomic	55098	110196	1	223	9.07474e-06	0.00202367	0.00907474	2.02367	GCF_000920475.1	Pectobacterium phage PM1, complete genome
GCF_000920535.1_ViralProj243496_genomic	7467	14934	1	175	6.69613e-05	0.0117182	0.0669613	11.7182	GCF_000920535.1	Equus asinus papillomavirus AA-2014 isolate Asinara, complete genome
GCF_000920715.1_ViralProj247501_genomic	8013	16026	1	175	6.23986e-05	0.0109198	0.0623986	10.9198	GCF_000920715.1	Goose calicivirus strain N, complete genome
GCF_000920975.1_ViralProj251394_genomic	67383	134766	1	160	7.42027e-06	0.00118724	0.00742027	1.18724	GCF_000920975.1	Mycobacterium phage Hawkeye, complete genome
GCF_000921095.1_ViralProj253322_genomic	40472	80944	1	168	1.23542e-05	0.00207551	0.0123542	2.07551	GCF_000921095.1	Pseudomonas phage phiPSA2, complete genome
GCF_000921535.1_ViralMultiSegProj258308_genomic	8886	17772	1	176	5.62683e-05	0.00990322	0.0562683	9.90322	GCF_000921535.1	Cladosporium cladosporioides virus 1 putative RNA-dependent RNA polymerase gene, complete cds
GCF_000921655.1_ViralProj260453_genomic	160281	320562	1	231	3.11952e-06	0.000720609	0.00311952	0.720609	GCF_000921655.1	Bacillus phage Bobb, complete genome
GCF_000921775.1_ViralProj261536_genomic	2367	4734	1	127	0.000211238	0.0268272	0.211238	26.8272	GCF_000921775.1	Torque teno Tadarida brasiliensis virus, complete genome
GCF_000921955.1_ViralProj253327_genomic	68386	136772	1	173	7.31144e-06	0.00126488	0.00731144	1.26488	GCF_000921955.1	Mycobacterium phage Damien, complete genome
GCF_000922175.1_ViralProj255728_genomic	2911	5822	1	132	0.000171762	0.0226726	0.171762	22.6726	GCF_000922175.1	McMurdo Ice Shelf pond-associated circular DNA virus-8 isolate alg49-57, complete genome
GCF_000922495.1_ViralProj260479_genomic	44332	88664	1	167	1.12785e-05	0.00188352	0.0112785	1.88352	GCF_000922495.1	Enterobacteria phage EK99P-1, complete genome
GCF_000922795.1_ViralProj248746_genomic	5327	10654	1	414	9.38615e-05	0.0388586	0.0938615	38.8586	GCF_000922795.1	Beauveria bassiana victorivirus NZL/1980 isolate 6887, complete genome
GCF_000922895.1_ViralProj252623_genomic	8132	16264	1	182	6.14855e-05	0.0111904	0.0614855	11.1904	GCF_000922895.1	Fulmarus glacialis papillomavirus 1, complete genome
GCF_000923035.1_ViralProj253340_genomic	43056	86112	1	163	1.16128e-05	0.00189288	0.0116128	1.89288	GCF_000923035.1	Pseudomonas phage vB_PaeS_SCH_Ab26, complete genome
GCF_000923195.1_ViralProj254434_genomic	6677	13354	1	167	7.48839e-05	0.0125056	0.0748839	12.5056	GCF_000923195.1	Pitaya virus X isolate P37, complete genome
GCF_000923335.1_ViralProj257515_genomic	151109	302218	1	210	3.30887e-06	0.000694863	0.00330887	0.694863	GCF_000923335.1	Peridroma alphabaculovirus isolate GR_167, complete genome
GCF_000923415.1_ViralProj258186_genomic	11367	22734	1	153	4.3987e-05	0.00673001	0.043987	6.73001	GCF_000923415.1	Soybean cyst nematode midway virus N-protein, hypothetical proteins, glycoprotein, and putative RNA dependent RNA polymerase genes, complete cds
GCF_000924055.1_ViralProj258281_genomic	3415	6830	1	458	0.000146413	0.0670571	0.146413	67.0571	GCF_000924055.1	Alternaria longipes dsRNA virus 1 strain HN28, complete genome
GCF_000924115.1_ViralProj259984_genomic	7310	14620	1	159	6.83995e-05	0.0108755	0.0683995	10.8755	GCF_000924115.1	Chicken picornavirus 2 isolate 44C, complete genome
GCF_000924395.1_ViralProj263033_genomic	2439	4878	1	138	0.000205002	0.0282903	0.205002	28.2903	GCF_000924395.1	Gyrovirus GyV7-SF, complete genome
GCF_000924615.1_ViralProj264925_genomic	5300	10600	1	156	9.43396e-05	0.014717	0.0943396	14.717	GCF_000924615.1	Gorilla gorilla gorilla polyomavirus 1 isolate 5766, complete genome
GCF_000924735.1_ViralProj265895_genomic	15504	31008	1	118	3.22497e-05	0.00380547	0.0322497	3.80547	GCF_000924735.1	Achimota virus 2, complete genome
GCF_000924835.1_ViralProj265987_genomic	369360	738720	1	286	1.35369e-06	0.000387156	0.00135369	0.387156	GCF_000924835.1	Melbournevirus isolate 1, complete genome
GCF_000924935.1_ViralProj266715_genomic	7679	15358	1	159	6.51126e-05	0.0103529	0.0651126	10.3529	GCF_000924935.1	Ralstonia phage RS603 DNA, complete genome
GCF_000925395.1_ViralProj264914_genomic	5654	11308	1	192	8.8433e-05	0.0169791	0.088433	16.9791	GCF_000925395.1	Ustilaginoidea virens RNA virus L isolate GX-1, complete genome
GCF_000925455.1_ViralProj264927_genomic	5309	10618	1	182	9.41797e-05	0.0171407	0.0941797	17.1407	GCF_000925455.1	Pan troglodytes verus polyomavirus 2a isolate 6512, complete genome
GCF_000925475.1_ViralProj264932_genomic	15234	30468	1	166	3.28213e-05	0.00544834	0.0328213	5.44834	GCF_000925475.1	Tuhoko virus 3, complete genome
GCF_000926195.1_ViralProj261355_genomic	7589	15178	1	155	6.58848e-05	0.0102121	0.0658848	10.2121	GCF_000926195.1	Apodemus sylvaticus papillomavirus 1, complete genome
GCF_000926315.1_ViralProj263849_genomic	12233	24466	1	156	4.0873e-05	0.0063762	0.040873	6.3762	GCF_000926315.1	Farmington virus strain CT 114, complete genome
GCF_000926375.1_ViralProj264898_genomic	14885	29770	1	129	3.35909e-05	0.00433322	0.0335909	4.33322	GCF_000926375.1	Canine pneumovirus strain dog/Bari/100-12/ITA/2012, complete genome
GCF_000926495.1_ViralProj264928_genomic	5303	10606	1	202	9.42863e-05	0.0190458	0.0942863	19.0458	GCF_000926495.1	Pan troglodytes verus polyomavirus 1, complete genome
GCF_000926735.1_ViralProj266642_genomic	138658	277316	1	270	3.60599e-06	0.000973619	0.00360599	0.973619	GCF_000926735.1	Bacillus phage CP-51, complete genome
GCF_000926975.1_ViralProj263990_genomic	5145	10290	1	161	9.71817e-05	0.0156463	0.0971817	15.6463	GCF_000926975.1	Sea otter polyomavirus 1 isolate 6831-13, complete genome
GCF_000926995.1_ViralProj264895_genomic	11176	22352	1	135	4.47387e-05	0.00603973	0.0447387	6.03973	GCF_000926995.1	Long Island tick rhabdovirus strain LS1, complete genome
GCF_000927075.1_ViralProj264916_genomic	15312	30624	1	201	3.26541e-05	0.00656348	0.0326541	6.56348	GCF_000927075.1	Avian paramyxovirus 12 isolate Wigeon/Italy/3920_1/2005, complete genome
GCF_000927195.1_ViralProj264993_genomic	13534	27068	1	206	3.6944e-05	0.00761046	0.036944	7.61046	GCF_000927195.1	Spodoptera frugiperda rhabdovirus isolate Sf, complete genome
GCF_000927355.1_ViralProj266643_genomic	155997	311994	1	173	3.20519e-06	0.000554498	0.00320519	0.554498	GCF_000927355.1	Caulobacter phage Cr30, complete genome
GCF_000927475.1_ViralProj266769_genomic	44366	88732	1	157	1.12699e-05	0.00176937	0.0112699	1.76937	GCF_000927475.1	Lelliottia phage phD2B, complete genome
GCF_000928035.1_ViralProj269770_genomic	120938	241876	1	163	4.13435e-06	0.000673899	0.00413435	0.673899	GCF_000928035.1	Escherichia phage Av-05, complete genome
GCF_000928255.1_ViralProj272443_genomic	10290	20580	1	163	4.85909e-05	0.00792031	0.0485909	7.92031	GCF_000928255.1	Alternaria brassicicola endornavirus isolate 1, complete genome
GCF_000928375.1_ViralProj273533_genomic	5049	10098	1	138	9.90295e-05	0.0136661	0.0990295	13.6661	GCF_000928375.1	Sesavirus CSL10538 NS1 and VP1 genes, complete cds
GCF_000928495.1_ViralProj274116_genomic	2234	4468	1	167	0.000223814	0.0373769	0.223814	37.3769	GCF_000928495.1	Sewage-associated gemycircularvirus-1 isolate SaGmV-1_NZ-BS3970-2012, complete genome
GCF_000929075.1_ViralProj271779_genomic	4882	9764	1	146	0.000102417	0.0149529	0.102417	14.9529	GCF_000929075.1	Tadarida brasiliensis polyomavirus 1, complete genome
GCF_000929315.1_ViralProj274105_genomic	3588	7176	1	115	0.000139353	0.0160256	0.139353	16.0256	GCF_000929315.1	Sewage-associated circular DNA virus-25 isolate SaCV-25_NZ-BS4281-2012, complete genome
GCF_000929495.1_ViralProj266780_genomic	49640	99280	1	381	1.00725e-05	0.00383763	0.0100725	3.83763	GCF_000929495.1	Shewanella sp. phage 1/44, complete genome
GCF_000929595.1_ViralProj267261_genomic	36844	73688	1	203	1.35707e-05	0.00275486	0.0135707	2.75486	GCF_000929595.1	Idiomarinaceae phage Phi1M2-2, complete genome
GCF_000929615.1_ViralProj267736_genomic	8976	17952	1	192	5.57041e-05	0.0106952	0.0557041	10.6952	GCF_000929615.1	Norway rat hepacivirus 1 isolate NrHV-1/NYC-C12 polyprotein gene, complete cds
GCF_000929635.1_ViralProj267777_genomic	10023	20046	1	140	4.98853e-05	0.00698394	0.0498853	6.98394	GCF_000929635.1	Norway rat pegivirus isolate NrPgV/NYC-E13 polyprotein gene, complete cds
GCF_000929855.1_ViralProj268591_genomic	2855	5710	1	127	0.000175131	0.0222417	0.175131	22.2417	GCF_000929855.1	Torque teno mini virus ALH8, complete genome
GCF_000930075.1_ViralProj271167_genomic	5426	10852	1	168	9.21489e-05	0.015481	0.0921489	15.481	GCF_000930075.1	Porcine parvovirus 2 strain BR/GO/ion_09_PPV-2/2011, complete genome
GCF_000930115.1_ViralProj271780_genomic	35814	71628	1	181	1.3961e-05	0.00252694	0.013961	2.52694	GCF_000930115.1	Enterobacteria phage P88, complete genome
GCF_000930775.1_ViralProj272150_genomic	5076	10152	1	214	9.85028e-05	0.0210796	0.0985028	21.0796	GCF_000930775.1	Phomopsis vexans RNA virus isolate 1, complete genome
GCF_000930915.1_ViralMultiSegProj273480_genomic	10609	21218	1	242	4.71298e-05	0.0114054	0.0471298	11.4054	GCF_000930915.1	Gairo virus isolate TZ-27421_L segment L, complete sequence
GCF_000954935.1_ViralProj278056_genomic	3907	7814	1	121	0.000127975	0.015485	0.127975	15.485	GCF_000954935.1	Simian torque teno virus 31 isolate VGA00123.3, complete genome
GCF_000955035.1_ViralProj276866_genomic	7531	15062	1	268	6.63922e-05	0.0177931	0.0663922	17.7931	GCF_000955035.1	Citrus yellow vein clearing virus isolate CQ, complete genome
GCF_000955235.1_ViralProj277512_genomic	2307	4614	1	166	0.000216732	0.0359775	0.216732	35.9775	GCF_000955235.1	Avon-Heathcote Estuary associated circular virus 11 isolate AHEaCV-11-NZ-2256TU-2012, complete genome
GCF_000959655.1_ViralProj278640_genomic	3612	7224	1	117	0.000138427	0.016196	0.138427	16.196	GCF_000959655.1	Simian torque teno virus 30 isolate VWP00522.2, complete genome
GCF_000959695.1_ViralProj278303_genomic	3812	7624	1	127	0.000131165	0.0166579	0.131165	16.6579	GCF_000959695.1	Simian torque teno virus 32 isolate VGA00154.2, complete genome
GCF_000973275.1_ViralProj281395_genomic	12109	24218	1	174	4.12916e-05	0.00718474	0.0412916	7.18474	GCF_000973275.1	Possum nidovirus isolate WPDV, partial genome
GCF_000989035.1_ViralProj283066_genomic	1982	3964	1	219	0.00025227	0.0552472	0.25227	55.2472	GCF_000989035.1	Zebra finch circovirus isolate 8454V25-1, complete genome
GCF_001008435.1_ViralProj283618_genomic	2872	5744	1	184	0.000174095	0.0320334	0.174095	32.0334	GCF_001008435.1	Torque teno sus virus 1b isolate 1p, complete genome
GCF_001019795.1_ViralMultiSegProj285599_genomic	10549	21098	1	178	4.73979e-05	0.00843682	0.0473979	8.43682	GCF_001019795.1	Okahandja virus strain N73 OkhMi.n4 segment L, complete sequence
GCF_001020075.1_ViralMultiSegProj285600_genomic	10200	20400	1	197	4.90196e-05	0.00965686	0.0490196	9.65686	GCF_001020075.1	Mariental virus strain N27 MRMi.n9 segment L, complete sequence
GCF_001028965.1_ViralProj286258_genomic	5181	10362	1	298	9.65065e-05	0.0287589	0.0965065	28.7589	GCF_001028965.1	Magnaporthe oryzae virus 3 strain QSP5, complete genome
GCF_001040775.1_ViralProj287857_genomic	53721	107442	1	559	9.30735e-06	0.00520281	0.00930735	5.20281	GCF_001040775.1	Rhizobium phage RHEph06, complete genome
GCF_001040815.1_ViralProj287862_genomic	42092	84184	1	157	1.18787e-05	0.00186496	0.0118787	1.86496	GCF_001040815.1	Sulfitobacter phage NYA-2014a, complete genome
GCF_001041055.1_ViralProj287972_genomic	44613	89226	1	251	1.12075e-05	0.00281308	0.0112075	2.81308	GCF_001041055.1	Escherichia phage YD-2008.s, complete genome
GCF_001041435.1_ViralProj287973_genomic	73050	146100	1	174	6.84463e-06	0.00119097	0.00684463	1.19097	GCF_001041435.1	Pseudomonas phage YH6, complete genome
GCF_001041455.1_ViralProj287978_genomic	45169	90338	1	132	1.10695e-05	0.00146118	0.0110695	1.46118	GCF_001041455.1	Proteus phage PM 93, complete genome
GCF_001041815.1_ViralProj287979_genomic	43642	87284	1	143	1.14569e-05	0.00163833	0.0114569	1.63833	GCF_001041815.1	Proteus phage PM 85, complete genome
GCF_001045365.1_ViralProj288352_genomic	2903	5806	1	239	0.000172236	0.0411643	0.172236	41.1643	GCF_001045365.1	Ustilaginoidea virens unassigned RNA virus HNND-1, complete genome
GCF_001184865.1_ViralProj290310_genomic	5318	10636	1	121	9.40203e-05	0.0113765	0.0940203	11.3765	GCF_001184865.1	Rattus norvegicus polyomavirus 1 isolate 3690, complete genome
GCF_001184905.1_ViralMultiSegProj290067_genomic	18009	36018	1	111	2.77639e-05	0.00308179	0.0277639	3.08179	GCF_001184905.1	Wad Medani virus isolate SUD1952/01 segment 1 RNA-dependent RNA polymerase (VP1) gene, complete cds
GCF_001184925.1_ViralMultiSegProj290352_genomic	17910	35820	1	180	2.79174e-05	0.00502513	0.0279174	5.02513	GCF_001184925.1	Chenuda virus isolate EGY1954/01 segment 1 RNA-dependent RNA polymerase (VP1) gene, complete cds
GCF_001190215.1_ViralProj291250_genomic	4453	8906	1	161	0.000112284	0.0180777	0.112284	18.0777	GCF_001190215.1	Microviridae Fen7940_21, complete genome
GCF_001271035.1_ViralProj293047_genomic	10870	21740	1	236	4.59982e-05	0.0108556	0.0459982	10.8556	GCF_001271035.1	Spanish goat encephalitis virus isolate AstGoatIREC2011, complete genome
GCF_001271155.1_ViralProj293053_genomic	31848	63696	1	178	1.56996e-05	0.00279452	0.0156996	2.79452	GCF_001271155.1	Skunk adenovirus PB1, complete genome
GCF_001274345.1_ViralProj293723_genomic	7320	14640	1	175	6.8306e-05	0.0119536	0.068306	11.9536	GCF_001274345.1	Human papillomavirus isolate SE379, complete genome
GCF_001274405.1_ViralProj293685_genomic	124244	248488	1	121	4.02434e-06	0.000486945	0.00402434	0.486945	GCF_001274405.1	Scale drop disease virus isolate C4575, partial genome
GCF_001343725.1_ViralMultiSegProj188731_genomic	3813	7626	1	161	0.00013113	0.021112	0.13113	21.112	GCF_001343725.1	Rosellinia necatrix partitivirus 2 RdRp gene for RNA-dependent RNA polymerase, complete cds
GCF_001343805.1_ViralMultiSegProj176605_genomic	10614	21228	1	314	4.71076e-05	0.0147918	0.0471076	14.7918	GCF_001343805.1	Lunk virus NKS-1 segment L, complete genome
GCF_001430235.1_ViralProj300255_genomic	5358	10716	1	160	9.33184e-05	0.0149309	0.0933184	14.9309	GCF_001430235.1	Sumatran orang-utan polyomavirus complete genome, isolate Pi
GCF_001431875.1_ViralProj301015_genomic	8887	17774	1	168	5.6262e-05	0.00945201	0.056262	9.45201	GCF_001431875.1	Posavirus 3 strain 958-4, complete genome
GCF_001433585.1_ViralProj301067_genomic	14904	29808	1	135	3.3548e-05	0.00452899	0.033548	4.52899	GCF_001433585.1	Avian paramyxovirus 2 strain APMV-2/Chicken/England/7702/06, complete genome
GCF_001433605.1_ViralMultiSegProj301071_genomic	4961	9922	1	384	0.000100786	0.0387019	0.100786	38.7019	GCF_001433605.1	Rosellinia necatrix partitivirus 6 RdRp gene for RNA dependent RNA polymerase, complete cds, strain: W113
GCF_001440855.1_ViralProj301251_genomic	10877	21754	1	199	4.59686e-05	0.00914774	0.0459686	9.14774	GCF_001440855.1	Changping Tick Virus 2 strain CP1-4, complete genome
GCF_001440935.1_ViralProj301250_genomic	9527	19054	1	222	5.24824e-05	0.0116511	0.0524824	11.6511	GCF_001440935.1	Changping Tick Virus 3 strain CP1-3, complete genome
GCF_001440995.1_ViralProj301302_genomic	11395	22790	1	168	4.38789e-05	0.00737165	0.0438789	7.37165	GCF_001440995.1	Wuhan Tick Virus 2 strain X78-1, complete genome
GCF_001441115.1_ViralProj301252_genomic	11183	22366	1	189	4.47107e-05	0.00845033	0.0447107	8.45033	GCF_001441115.1	Bole Tick Virus 3 strain BL199, complete genome
GCF_001461225.1_ViralProj304918_genomic	9632	19264	1	117	5.19103e-05	0.0060735	0.0519103	6.0735	GCF_001461225.1	Daeseongdong virus 1 strain A12.2708/ROK/2012, complete genome
GCF_001461525.1_ViralProj304315_genomic	7707	15414	1	159	6.48761e-05	0.0103153	0.0648761	10.3153	GCF_001461525.1	Rattus norvegicus papillomavirus 3 isolate Rat_60S, complete genome
GCF_001465485.1_ViralProj305432_genomic	6888	13776	1	609	7.259e-05	0.0442073	0.07259	44.2073	GCF_001465485.1	Actinidia virus X strain RV-3124 RNA-dependent RNA polymerase, triple gene block protein 1, triple gene block protein 2, triple gene block protein 3, coat protein, and putative 10 kDa protein genes, complete cds
GCF_001470135.1_ViralProj306294_genomic	40740	81480	1	136	1.2273e-05	0.00166912	0.012273	1.66912	GCF_001470135.1	Salmonella phage SEN34, complete genome
GCF_001470395.1_ViralProj306296_genomic	73419	146838	1	238	6.81023e-06	0.00162083	0.00681023	1.62083	GCF_001470395.1	Gordonia phage GMA7, complete genome
GCF_001470555.1_ViralProj306275_genomic	61035	122070	1	1195	8.19202e-06	0.00978947	0.00819202	9.78947	GCF_001470555.1	Escherichia phage phi191, complete genome
GCF_001470575.1_ViralProj306050_genomic	19351	38702	1	164	2.58385e-05	0.00423751	0.0258385	4.23751	GCF_001470575.1	Hydrogenobaculum phage 1 strain HP1, complete genome
GCF_001500735.1_ViralProj307778_genomic	10316	20632	1	305	4.84684e-05	0.0147829	0.0484684	14.7829	GCF_001500735.1	Thelephora terrestris virus 1 isolate Lasovice, complete genome
GCF_001501275.1_ViralProj307755_genomic	44573	89146	1	138	1.12176e-05	0.00154802	0.0112176	1.54802	GCF_001501275.1	Proteus phage vB_PmiP_Pm5460, complete genome
GCF_001501575.1_ViralProj307815_genomic	42593	85186	1	177	1.1739e-05	0.00207781	0.011739	2.07781	GCF_001501575.1	Stenotrophomonas phage vB_SmaS-DLP_2, complete genome
GCF_001502715.1_ViralProj307765_genomic	22947	45894	1	118	2.17893e-05	0.00257114	0.0217893	2.57114	GCF_001502715.1	Hawaiian green turtle herpesvirus thymidine kinase (UL23), membrane-associated protein (UL24), minor capsid protein (UL25), capsid maturation protease (UL26), virion scaffolding protein (UL26.5), virion membrane glycoprotein B (gB), DNA cleavage/packaging protein (UL28), single-stranded DNA-binding protein (UL29), DNA polymerase catalytic subunit (pol), nuclear phosphoprotein (UL31), DNA cleavage…
GCF_001503855.1_ViralProj307834_genomic	50918	101836	1	427	9.81971e-06	0.00419302	0.00981971	4.19302	GCF_001503855.1	Sulfolobus monocaudavirus SMV2, complete genome
GCF_001503875.1_ViralProj307842_genomic	43745	87490	1	223	1.14299e-05	0.00254886	0.0114299	2.54886	GCF_001503875.1	Ralstonia phage RSJ5 DNA, complete genome
GCF_001504095.1_ViralProj307886_genomic	50999	101998	1	352	9.80411e-06	0.00345105	0.00980411	3.45105	GCF_001504095.1	Mycobacterium phage Theia, complete genome
GCF_001504395.1_ViralProj307946_genomic	137918	275836	1	274	3.62534e-06	0.000993344	0.00362534	0.993344	GCF_001504395.1	Bacillus phage JL, complete genome
GCF_001504495.1_ViralProj307966_genomic	170822	341644	1	155	2.92702e-06	0.000453689	0.00292702	0.453689	GCF_001504495.1	Enterobacteria phage vB_EcoM_VR25, complete genome
GCF_001505855.1_ViralProj307945_genomic	138877	277754	1	292	3.60031e-06	0.00105129	0.00360031	1.05129	GCF_001505855.1	Bacillus phage Shanette, complete genome
GCF_001505955.1_ViralProj307965_genomic	171541	343082	1	155	2.91476e-06	0.000451787	0.00291476	0.451787	GCF_001505955.1	Enterobacteria phage vB_EcoM_VR26, complete genome
GCF_001517035.1_ViralProj308638_genomic	60216	120432	1	137	8.30344e-06	0.00113757	0.00830344	1.13757	GCF_001517035.1	Salmonella phage 37, complete genome
GCF_001534635.1_ViralProj308962_genomic	50827	101654	1	218	9.83729e-06	0.00214453	0.00983729	2.14453	GCF_001534635.1	Sinorhizobium phage phiLM21, complete genome
GCF_001550425.1_ViralProj310651_genomic	14924	29848	1	202	3.35031e-05	0.00676762	0.0335031	6.76762	GCF_001550425.1	Kafue Kinda chacma baboon virus isolate KKCBV-1, complete genome
GCF_001551265.1_ViralProj310909_genomic	41941	83882	1	143	1.19215e-05	0.00170478	0.0119215	1.70478	GCF_001551265.1	Ralstonia phage RS138 DNA, complete genome
GCF_001551385.1_ViralProj310933_genomic	72192	144384	1	174	6.92598e-06	0.00120512	0.00692598	1.20512	GCF_001551385.1	Pseudomonas phage YH30, complete genome
GCF_001551705.1_ViralProj310932_genomic	36315	72630	1	164	1.37684e-05	0.00225802	0.0137684	2.25802	GCF_001551705.1	Rhodoferax phage P26218, complete genome
GCF_001551765.1_ViralProj310944_genomic	151417	302834	1	175	3.30214e-06	0.000577874	0.00330214	0.577874	GCF_001551765.1	Bacillus phage Bp8p-C, complete genome
GCF_001551785.1_ViralProj310952_genomic	93464	186928	1	150	5.34965e-06	0.000802448	0.00534965	0.802448	GCF_001551785.1	Pseudomonas phage PaoP5, complete genome
GCF_001579395.1_ViralProj313553_genomic	70812	141624	1	157	7.06095e-06	0.00110857	0.00706095	1.10857	GCF_001579395.1	Acidianus tailed spindle virus isolate 1, complete genome
GCF_001589535.1_ViralProj314644_genomic	1888	3776	1	172	0.000264831	0.0455508	0.264831	45.5508	GCF_001589535.1	Lake Sarah-associated circular virus-16 isolate LSaCV-16-LSMU-122865-13, complete sequence
GCF_001589555.1_ViralProj314648_genomic	1898	3796	1	215	0.000263435	0.0566386	0.263435	56.6386	GCF_001589555.1	Lake Sarah-associated circular virus-12 isolate LSaCV-12-LSCO-2013, complete sequence
GCF_001589675.1_ViralProj314673_genomic	2546	5092	1	154	0.000196386	0.0302435	0.196386	30.2435	GCF_001589675.1	Lake Sarah-associated circular virus-32 isolate LSaCV-32-LSGA-2013, complete sequence
GCF_001589975.1_ViralProj314670_genomic	3481	6962	1	160	0.000143637	0.0229819	0.143637	22.9819	GCF_001589975.1	Lake Sarah-associated circular virus-35 isolate LSaCV-35-LSCO-2013, complete sequence
GCF_001602065.1_ViralProj316117_genomic	6017	12034	1	178	8.30979e-05	0.0147914	0.0830979	14.7914	GCF_001602065.1	Ixeridium yellow mottle virus 1 isolate Bonghwa, complete genome
GCF_001630025.1_ViralProj319115_genomic	5620	11240	1	143	8.8968e-05	0.0127224	0.088968	12.7224	GCF_001630025.1	Barley virus G isolate Gimje, complete genome
GCF_001634095.1_ViralProj319527_genomic	5211	10422	1	367	9.59509e-05	0.035214	0.0959509	35.214	GCF_001634095.1	Penicillium digitatum virus 1 strain HS-RH1, complete genome
GCF_001634515.1_ViralProj320120_genomic	5726	11452	1	119	8.7321e-05	0.0103912	0.087321	10.3912	GCF_001634515.1	Alfalfa enamovirus-1 isolate Manfredi, complete genome
GCF_001646135.1_ViralProj321694_genomic	2384	4768	1	162	0.000209732	0.0339765	0.209732	33.9765	GCF_001646135.1	Faeces associated gemycircularvirus 16 isolate 47_Fec80064_sheep, complete sequence
GCF_001646575.1_ViralProj321704_genomic	2002	4004	1	116	0.00024975	0.028971	0.24975	28.971	GCF_001646575.1	Llama faeces associated circular DNA virus-1 isolate 29_llama, complete sequence
GCF_001651085.1_ViralProj322182_genomic	9518	19036	1	173	5.2532e-05	0.00908804	0.052532	9.08804	GCF_001651085.1	Fusarium poae dsRNA virus 2 isolate SX63, complete genome
GCF_001654085.1_ViralProj323483_genomic	5100	10200	1	455	9.80392e-05	0.0446078	0.0980392	44.6078	GCF_001654085.1	Nigrospora oryzae victorivirus 1, complete genome
GCF_001661815.1_ViralProj325264_genomic	2803	5606	1	125	0.00017838	0.0222975	0.17838	22.2975	GCF_001661815.1	Torque teno mini virus 18 isolate 222, complete genome
GCF_001678215.1_ViralProj327358_genomic	4713	9426	1	132	0.00010609	0.0140038	0.10609	14.0038	GCF_001678215.1	Maize associated totivirus isolate EC_Portoviejo, complete genome
GCF_001678415.1_ViralProj326682_genomic	5162	10324	1	146	9.68617e-05	0.0141418	0.0968617	14.1418	GCF_001678415.1	Sclerotinia nivalis victorivirus 1 isolate SsSn-1.v, complete genome
GCF_001698255.1_ViralProj335748_genomic	6863	13726	1	6748	7.28544e-05	0.491622	0.0728544	491.622	GCF_001698255.1	Grapevine Red Globe virus isolate Graciano-T101, complete genome
GCF_001714355.1_ViralProj339877_genomic	7484	14968	1	118	6.68092e-05	0.00788348	0.0668092	7.88348	GCF_001714355.1	Bovine calicivirus strain Kirklareli, complete genome
GCF_001722825.1_ViralProj342451_genomic	9148	18296	1	233	5.46568e-05	0.012735	0.0546568	12.735	GCF_001722825.1	Fusarium poae mycovirus 1 genomic RNA, complete genome
GCF_001722925.1_ViralProj342454_genomic	5124	10248	1	532	9.758e-05	0.0519126	0.09758	51.9126	GCF_001722925.1	Fusarium poae victorivirus 1 genomic RNA, complete genome
GCF_001725875.1_ViralMultiSegProj342649_genomic	3722	7444	1	158	0.000134336	0.0212251	0.134336	21.2251	GCF_001725875.1	Arabidopsis halleri partitivirus 1 genomic RNA, segment 1, complete sequence
GCF_001736515.1_ViralProj343505_genomic	80650	161300	1	379	6.19963e-06	0.00234966	0.00619963	2.34966	GCF_001736515.1	Gordonia phage Orchid, complete genome
GCF_001736715.1_ViralProj343489_genomic	167619	335238	1	135	2.98296e-06	0.000402699	0.00298296	0.402699	GCF_001736715.1	Ralstonia phage RSP15 DNA, complete genome
GCF_001736935.1_ViralProj343488_genomic	138081	276162	1	122	3.62106e-06	0.00044177	0.00362106	0.44177	GCF_001736935.1	Bacillus phage Shbh1, complete genome
GCF_001743635.1_ViralProj344101_genomic	229501	459002	1	262	2.17864e-06	0.000570804	0.00217864	0.570804	GCF_001743635.1	Erwinia phage vB_EamM_Phobos, complete genome
GCF_001743955.1_ViralProj344174_genomic	93129	186258	1	137	5.3689e-06	0.000735539	0.0053689	0.735539	GCF_001743955.1	Pseudomonas phage phiMK, complete genome
GCF_001744095.1_ViralMultiSegProj344204_genomic	11718	23436	1	121	4.26694e-05	0.005163	0.0426694	5.163	GCF_001744095.1	Huangpi Tick Virus 2 strain H114-17 RNA-dependent RNA polymerase (L) gene, complete cds
GCF_001744155.1_ViralProj344216_genomic	8938	17876	1	196	5.59409e-05	0.0109644	0.0559409	10.9644	GCF_001744155.1	Rosavirus B strain RNCW0602091R polyprotein gene, complete cds
GCF_001744655.1_ViralProj344179_genomic	40008	80016	1	194	1.24975e-05	0.00242452	0.0124975	2.42452	GCF_001744655.1	Pseudomonas phage Andromeda, complete genome
GCF_001744775.1_ViralMultiSegProj344205_genomic	18467	36934	1	186	2.70753e-05	0.00503601	0.0270753	5.03601	GCF_001744775.1	Huangpi Tick Virus 1 strain H124-1 RNA-dependent RNA polymerase (L) gene, complete cds
GCF_001744955.1_ViralProj344100_genomic	241147	482294	1	174	2.07342e-06	0.000360776	0.00207342	0.360776	GCF_001744955.1	Erwinia phage vB_EamM_Caitlin, complete genome
GCF_001744975.1_ViralProj344104_genomic	223935	447870	1	184	2.23279e-06	0.000410834	0.00223279	0.410834	GCF_001744975.1	Erwinia phage vB_EamM_EarlPhillipIV, complete genome
GCF_001745635.1_ViralProj344103_genomic	240761	481522	1	182	2.07675e-06	0.000377968	0.00207675	0.377968	GCF_001745635.1	Erwinia phage vB_EamM_Huxley, complete genome
GCF_001745695.1_ViralProj344115_genomic	222832	445664	1	124	2.24384e-06	0.000278237	0.00224384	0.278237	GCF_001745695.1	Skunkpox virus strain WA, complete genome
GCF_001746155.1_ViralProj344218_genomic	44513	89026	1	251	1.12327e-05	0.0028194	0.0112327	2.8194	GCF_001746155.1	Escherichia phage Gluttony, complete genome
GCF_001754225.1_ViralProj344597_genomic	13408	26816	1	149	3.72912e-05	0.00555638	0.0372912	5.55638	GCF_001754225.1	Tacheng Tick Virus 7 strain TCRP-3 ORF1 (ORF1), ORF2 (ORF2), ORF3 (ORF3), ORF4 (ORF4), glycoprotein (G), and RNA-dependent RNA polymerase (L) genes, complete cds
GCF_001754285.1_ViralProj344609_genomic	60606	121212	1	124	8.25001e-06	0.001023	0.00825001	1.023	GCF_001754285.1	Salmonella phage BP12C, complete genome
GCF_001754585.1_ViralProj344344_genomic	59443	118886	1	156	8.41142e-06	0.00131218	0.00841142	1.31218	GCF_001754585.1	Arthrobacter phage Mudcat, complete genome
GCF_001754725.1_ViralProj344610_genomic	43602	87204	1	148	1.14674e-05	0.00169717	0.0114674	1.69717	GCF_001754725.1	Salmonella phage BP12B, complete genome
GCF_001755125.1_ViralProj344604_genomic	52129	104258	1	259	9.59159e-06	0.00248422	0.00959159	2.48422	GCF_001755125.1	Mycobacterium phage Bactobuster, complete genome
GCF_001755405.1_ViralProj344320_genomic	10925	21850	1	259	4.57666e-05	0.0118535	0.0457666	11.8535	GCF_001755405.1	Shuangao Bedbug Virus 2 strain SACC-1 ORF1 (ORF1), glycoprotein (G), and RNA-dependent RNA polymerase (L) genes, complete cds
GCF_001755505.1_ViralProj344595_genomic	9591	19182	1	177	5.21322e-05	0.0092274	0.0521322	9.2274	GCF_001755505.1	Wenzhou Crab Virus 1 strain RBX2 nucleocapsid (N), glycoprotein (G), and RNA-dependent RNA polymerase (L) genes, complete cds
GCF_001755785.1_ViralProj345030_genomic	11370	22740	1	167	4.39754e-05	0.00734389	0.0439754	7.34389	GCF_001755785.1	Wuhan Louse Fly Virus 9 strain BFJSC-7 nucleocapsid (N), putative phosphoprotein (ORF2), matrix protein (M), glycoprotein (G), and RNA-dependent RNA polymerase (L) genes, complete cds
GCF_001806195.1_ViralProj349153_genomic	360610	721220	1	787	1.38654e-06	0.00109121	0.00138654	1.09121	GCF_001806195.1	Golden mussel marseillevirus, complete genome
GCF_001856635.1_ViralProj351253_genomic	6719	13438	1	6618	7.44158e-05	0.492484	0.0744158	492.484	GCF_001856635.1	Grapevine asteroid mosaic-associated virus isolate GV30, complete genome
GCF_001866975.1_ViralProj352513_genomic	8155	16310	1	798	6.13121e-05	0.048927	0.0613121	48.927	GCF_001866975.1	Equus caballus papillomavirus 8 strain NCSU, complete genome
GCF_001881955.1_ViralProj353680_genomic	174830	349660	1	140	2.85992e-06	0.000400389	0.00285992	0.400389	GCF_001881955.1	Synechococcus phage S-CAM9 isolate 1109NB16, complete genome
GCF_001885525.1_ViralProj344310_genomic	41224	82448	1	139	1.21289e-05	0.00168591	0.0121289	1.68591	GCF_001885525.1	Salmonella phage MA12, complete genome
GCF_001923215.1_ViralProj358929_genomic	4971	9942	1	160	0.000100583	0.0160933	0.100583	16.0933	GCF_001923215.1	Hubei mosquito virus 4 strain 3mos6213 hypothetical protein 1, hypothetical protein 2, and hypothetical protein 3 genes, complete cds
GCF_001923815.1_ViralProj358956_genomic	2787	5574	1	128	0.000179404	0.0229638	0.179404	22.9638	GCF_001923815.1	Hubei sobemo-like virus 41 strain 3mos6151 hypothetical protein genes, complete cds
GCF_001924295.1_ViralProj358967_genomic	5221	10442	1	161	9.57671e-05	0.0154185	0.0957671	15.4185	GCF_001924295.1	Hubei sobemo-like virus 3 strain WHBL72900 hypothetical protein 1, hypothetical protein 2, and hypothetical protein 3 genes, complete cds
NC_028242.1	2923	5846	1	188	0.000171057	0.0321587	0.171057	32.1587	NC_028242.1	Colletotrichum higginsianum non-segmented dsRNA virus 1, complete sequence
GCF_000819615.1_ViralProj14015_genomic	5386	10772	0	0	0	0	0	0	GCF_000819615.1	Enterobacteria phage phiX174 sensu lato, complete genome
GCF_000820355.1_ViralMultiSegProj14361_genomic	5886	11772	0	0	0	0	0	0	GCF_000820355.1	Sclerophthora macrospora virus A RNA 1, complete sequence
GCF_000820495.2_ViralMultiSegProj14656_genomic	14452	28904	0	0	0	0	0	0	GCF_000820495.2	Influenza B virus RNA 1, complete sequence
GCF_000836805.1_ViralProj14012_genomic	4529	9058	0	0	0	0	0	0	GCF_000836805.1	Guinea pig Chlamydia phage, complete genome
GCF_000836825.1_ViralProj14017_genomic	4697	9394	0	0	0	0	0	0	GCF_000836825.1	Bovine polyomavirus, complete genome
GCF_000836845.1_ViralProj14021_genomic	300	600	0	0	0	0	0	0	GCF_000836845.1	Arabis mosaic virus small satellite RNA, complete genome
GCF_000836885.1_ViralProj14030_genomic	4767	9534	0	0	0	0	0	0	GCF_000836885.1	Adeno-associated virus - 4, complete genome
GCF_000836905.1_ViralProj14035_genomic	33593	67186	0	0	0	0	0	0	GCF_000836905.1	Enterobacteria phage P2, complete genome
GCF_000836925.1_ViralProj14039_genomic	8454	16908	0	0	0	0	0	0	GCF_000836925.1	Enterobacteria phage If1, complete genome
GCF_000836945.1_ViralProj14044_genomic	168903	337806	0	0	0	0	0	0	GCF_000836945.1	Enterobacteria phage T4, complete genome
GCF_000836965.1_ViralProj14048_genomic	40751	81502	0	0	0	0	0	0	GCF_000836965.1	Bacteriophage HK022, complete genome
GCF_000836985.1_ViralProj14054_genomic	39807	79614	0	0	0	0	0	0	GCF_000836985.1	Streptococcus thermophilus bacteriophage Sfi11, complete genome
GCF_000837005.1_ViralProj14058_genomic	2915	5830	0	0	0	0	0	0	GCF_000837005.1	Torque teno mini virus 9, complete genome
GCF_000837045.1_ViralProj14067_genomic	1291	2582	0	0	0	0	0	0	GCF_000837045.1	Coconut foliar decay alphasatellite, complete sequence
GCF_000837065.1_ViralProj14071_genomic	4754	9508	0	0	0	0	0	0	GCF_000837065.1	Murine pneumotropic virus, complete genome
GCF_000837085.1_ViralProj14075_genomic	7868	15736	0	0	0	0	0	0	GCF_000837085.1	Cottontail rabbit papillomavirus, complete genome
GCF_000837105.1_ViralMultiSegProj14079_genomic	5145	10290	0	0	0	0	0	0	GCF_000837105.1	Tomato mottle virus DNA A, complete sequence
GCF_000837165.1_ViralProj14093_genomic	8784	17568	0	0	0	0	0	0	GCF_000837165.1	Vibrio phage VfO3K6, complete genome
GCF_000837185.1_ViralProj14097_genomic	232392	464784	0	0	0	0	0	0	GCF_000837185.1	Amsacta moorei entomopoxvirus 'L', complete genome
GCF_000837205.1_ViralMultiSegProj14101_genomic	5194	10388	0	0	0	0	0	0	GCF_000837205.1	Tomato rugose mosaic virus DNA A, complete sequence
GCF_000837265.1_ViralProj14113_genomic	15179	30358	0	0	0	0	0	0	GCF_000837265.1	Lactococcus prophage bIL312, complete genome
GCF_000837285.1_ViralMultiSegProj14117_genomic	4861	9722	0	0	0	0	0	0	GCF_000837285.1	Discula destructiva virus 1 segment 1, complete genome
GCF_000837305.1_ViralMultiSegProj14121_genomic	5232	10464	0	0	0	0	0	0	GCF_000837305.1	Cucurbit leaf crumple virus DNA A, complete sequence
GCF_000837325.1_ViralProj14125_genomic	1821	3642	0	0	0	0	0	0	GCF_000837325.1	Goose circovirus, complete genome
GCF_000837345.1_ViralProj14129_genomic	8303	16606	0	0	0	0	0	0	GCF_000837345.1	Blueberry red ringspot virus, complete genome
GCF_000837365.1_ViralProj14133_genomic	40739	81478	0	0	0	0	0	0	GCF_000837365.1	Streptococcus phage Sfi21, complete genome
GCF_000837385.1_ViralProj14137_genomic	42942	85884	0	0	0	0	0	0	GCF_000837385.1	Staphylococcus phage phiSLT, complete genome
GCF_000837405.1_ViralProj14141_genomic	43081	86162	0	0	0	0	0	0	GCF_000837405.1	Staphylococcus phage phiETA, complete genome
GCF_000837445.1_ViralProj14150_genomic	7767	15534	0	0	0	0	0	0	GCF_000837445.1	Tobacco vein clearing virus, complete genome
GCF_000837505.1_ViralMultiSegProj14164_genomic	6105	12210	0	0	0	0	0	0	GCF_000837505.1	Atkinsonella hypoxylon partitivirus RNA 1, complete sequence
GCF_000837545.1_ViralProj14172_genomic	2757	5514	0	0	0	0	0	0	GCF_000837545.1	Honeysuckle yellow vein mosaic virus, complete genome
GCF_000837565.2_ViralProj14176_genomic	2753	5506	0	0	0	0	0	0	GCF_000837565.2	Watermelon chlorotic stunt virus DNA B, complete sequence
GCF_000837585.1_ViralProj14184_genomic	377	754	0	0	0	0	0	0	GCF_000837585.1	Solanum nodiflorum mottle virus satellite RNA, complete genome
GCF_000837605.1_ViralMultiSegProj14188_genomic	5206	10412	0	0	0	0	0	0	GCF_000837605.1	Tomato mosaic Havana virus-[Quivican] DNA, segment A
GCF_000837625.1_ViralProj14020_genomic	5517	11034	0	0	0	0	0	0	GCF_000837625.1	Bovine parvovirus, complete genome
GCF_000837665.1_ViralProj14029_genomic	22172	44344	0	0	0	0	0	0	GCF_000837665.1	Lactococcus phage c2, complete genome
GCF_000837685.1_ViralProj14034_genomic	134416	268832	0	0	0	0	0	0	GCF_000837685.1	Bacillus phage SPBc2, complete genome
GCF_000837705.2_ViralProj14038_genomic	2634	5268	0	0	0	0	0	0	GCF_000837705.2	Squash leaf curl virus A component DNA, complete sequence
GCF_000837745.1_ViralProj14047_genomic	36524	73048	0	0	0	0	0	0	GCF_000837745.1	Acyrthosiphon pisum bacteriophage APSE-1, complete genome
GCF_000837785.1_ViralProj14057_genomic	7565	15130	0	0	0	0	0	0	GCF_000837785.1	Rabbit oral papillomavirus, complete genome
GCF_000837805.1_ViralProj14061_genomic	5833	11666	0	0	0	0	0	0	GCF_000837805.1	Pseudomonas phage Pf3, complete genome
GCF_000837825.1_ViralProj14066_genomic	11965	23930	0	0	0	0	0	0	GCF_000837825.1	Acholeplasma phage L2, complete genome
GCF_000837845.1_ViralProj14070_genomic	3311	6622	0	0	0	0	0	0	GCF_000837845.1	Ground squirrel hepatitis virus, complete genome
GCF_000837865.1_ViralProj14074_genomic	5153	10306	0	0	0	0	0	0	GCF_000837865.1	BK polyomavirus, complete genome
GCF_000837885.1_ViralProj14078_genomic	32355	64710	0	0	0	0	0	0	GCF_000837885.1	Haemophilus phage HP1, complete genome
GCF_000837905.2_ViralProj14083_genomic	2642	5284	0	0	0	0	0	0	GCF_000837905.2	Sida golden mosaic virus coat protein (AV1), AC3 (AC3), transactivator protein (AC2), replication associated protein (AC1), and AC4 (AC4) genes, complete cds
GCF_000837925.1_ViralProj14088_genomic	8651	17302	0	0	0	0	0	0	GCF_000837925.1	Vibrio phage fs2, complete genome
GCF_000837965.1_ViralProj14096_genomic	28451	56902	0	0	0	0	0	0	GCF_000837965.1	Lactococcus phage sk1, complete genome
GCF_000837985.1_ViralProj14100_genomic	3080	6160	0	0	0	0	0	0	GCF_000837985.1	Horseradish curly top virus, complete genome
GCF_000838045.1_ViralProj14112_genomic	14957	29914	0	0	0	0	0	0	GCF_000838045.1	Lactococcus prophage bIL310, complete genome
GCF_000838065.1_ViralProj14116_genomic	37667	75334	0	0	0	0	0	0	GCF_000838065.1	Lactococcus phage TP901-1, complete genome
GCF_000838085.1_ViralProj14120_genomic	2748	5496	0	0	0	0	0	0	GCF_000838085.1	Ageratum yellow vein Sri Lanka virus segment A, complete genome
GCF_000838105.1_ViralProj14124_genomic	212482	424964	0	0	0	0	0	0	GCF_000838105.1	Invertebrate iridescent virus 6, complete genome
GCF_000838145.1_ViralProj14132_genomic	40900	81800	0	0	0	0	0	0	GCF_000838145.1	Sulfolobus islandicus filamentous virus, complete genome
GCF_000838165.1_ViralProj14136_genomic	11660	23320	0	0	0	0	0	0	GCF_000838165.1	Mycoplasma phage P1, complete genome
GCF_000838185.1_ViralMultiSegProj14140_genomic	7610	15220	0	0	0	0	0	0	GCF_000838185.1	Planaria asexual strain-specific virus-like element type 1 large DNA segment, complete genome
GCF_000838205.2_ViralProj14145_genomic	43106	86212	0	0	0	0	0	0	GCF_000838205.2	Streptococcus pyogenes strain NIH1 putative methionine sulfoxide reductase gene, complete cds; and integrated temperate phage PhiNIH1.1, complete genome
GCF_000838225.1_ViralProj14149_genomic	2737	5474	0	0	0	0	0	0	GCF_000838225.1	Soybean crinkle leaf virus, complete genome
GCF_000838245.1_ViralProj14153_genomic	7559	15118	0	0	0	0	0	0	GCF_000838245.1	Citrus yellow mosaic virus, complete genome
GCF_000838325.1_ViralProj14171_genomic	2766	5532	0	0	0	0	0	0	GCF_000838325.1	Eupatorium yellow vein virus, complete genome
GCF_000838345.1_ViralMultiSegProj14175_genomic	5195	10390	0	0	0	0	0	0	GCF_000838345.1	Tomato chlorotic mottle virus DNA A, complete sequence
GCF_000838365.1_ViralMultiSegProj14179_genomic	5560	11120	0	0	0	0	0	0	GCF_000838365.1	South African cassava mosaic virus DNA A, complete sequence
GCF_000838385.1_ViralMultiSegProj14183_genomic	5213	10426	0	0	0	0	0	0	GCF_000838385.1	Chino del tomate virus DNA A, complete sequence
GCF_000838405.1_ViralMultiSegProj14187_genomic	5096	10192	0	0	0	0	0	0	GCF_000838405.1	Cabbage leaf curl virus coat protein (AV1), replicase associated protein (AC3), transactivator protein (AC2), replicase associated protein (AC1) and AC4 genes, complete cds
GCF_000838425.1_ViralProj14191_genomic	2766	5532	0	0	0	0	0	0	GCF_000838425.1	Tomato leaf curl virus, complete genome
GCF_000838445.1_ViralProj14014_genomic	15465	30930	0	0	0	0	0	0	GCF_000838445.1	Sulfolobus virus 1 complete genome (provirus)
GCF_000838465.1_ViralProj14019_genomic	5149	10298	0	0	0	0	0	0	GCF_000838465.1	Minute virus of mice, complete genome
GCF_000838505.1_ViralProj14028_genomic	7313	14626	0	0	0	0	0	0	GCF_000838505.1	Human papillomavirus type 60, complete genome
GCF_000838525.1_ViralProj14032_genomic	6825	13650	0	0	0	0	0	0	GCF_000838525.1	Spiroplasma phage SVTS2, complete genome
GCF_000838545.1_ViralMultiSegProj14037_genomic	5191	10382	0	0	0	0	0	0	GCF_000838545.1	Bean dwarf mosaic virus DNA A, complete genome
GCF_000838565.1_ViralProj14042_genomic	236120	472240	0	0	0	0	0	0	GCF_000838565.1	Melanoplus sanguinipes entomopoxvirus, complete genome
GCF_000838585.1_ViralProj14046_genomic	2744	5488	0	0	0	0	0	0	GCF_000838585.1	Pepper leaf curl virus, complete genome
GCF_000838625.1_ViralProj14056_genomic	8159	16318	0	0	0	0	0	0	GCF_000838625.1	Cassava vein mosaic virus, complete genome
GCF_000838645.1_ViralProj14060_genomic	4679	9358	0	0	0	0	0	0	GCF_000838645.1	Adeno-associated virus - 2, complete genome
GCF_000838665.2_ViralProj14065_genomic	2547	5094	0	0	0	0	0	0	GCF_000838665.2	Potato yellow mosaic virus DNA B, complete sequence
GCF_000838685.1_ViralProj14069_genomic	2701	5402	0	0	0	0	0	0	GCF_000838685.1	Digitaria streak virus, complete genome
GCF_000838725.1_ViralProj14077_genomic	4801	9602	0	0	0	0	0	0	GCF_000838725.1	Aleutian mink disease virus, complete genome
GCF_000838745.1_ViralMultiSegProj14082_genomic	5159	10318	0	0	0	0	0	0	GCF_000838745.1	Tomato mottle Taino virus DNA A, complete sequence
GCF_000838765.1_ViralProj14087_genomic	31754	63508	0	0	0	0	0	0	GCF_000838765.1	Lactococcus phage bIL170, complete genome
GCF_000838805.1_ViralProj14095_genomic	2764	5528	0	0	0	0	0	0	GCF_000838805.1	Cotton leaf curl Gezira virus, complete genome
GCF_000838865.1_ViralProj14107_genomic	4594	9188	0	0	0	0	0	0	GCF_000838865.1	Bdellovibrio phage phiMH2K, complete genome
GCF_000838885.1_ViralProj14111_genomic	35538	71076	0	0	0	0	0	0	GCF_000838885.1	Lactococcus prophage bIL285, complete genome
GCF_000838905.1_ViralProj14115_genomic	38297	76594	0	0	0	0	0	0	GCF_000838905.1	Enterobacteria phage HK620, complete genome
GCF_000838925.1_ViralProj14119_genomic	2767	5534	0	0	0	0	0	0	GCF_000838925.1	Tobacco leaf curl Zimbabwe virus, complete genome
GCF_000838945.1_ViralProj14123_genomic	7687	15374	0	0	0	0	0	0	GCF_000838945.1	Sugarcane bacilliform IM virus, complete genome
GCF_000838985.1_ViralProj14131_genomic	38347	76694	0	0	0	0	0	0	GCF_000838985.1	Lactococcus phage Tuc2009, complete genome
GCF_000839005.1_ViralProj14135_genomic	45636	91272	0	0	0	0	0	0	GCF_000839005.1	Staphylococcus prophage phiPV83, complete genome
GCF_000839025.1_ViralProj14139_genomic	14510	29020	0	0	0	0	0	0	GCF_000839025.1	Lactococcus prophage bIL311, complete genome
GCF_000839045.1_ViralProj14144_genomic	33106	66212	0	0	0	0	0	0	GCF_000839045.1	Vibrio phage K139, complete genome
GCF_000839085.1_ViralProj14152_genomic	220	440	0	0	0	0	0	0	GCF_000839085.1	Rice yellow mottle virus satellite, complete genome
GCF_000839105.1_ViralProj14156_genomic	205719	411438	0	0	0	0	0	0	GCF_000839105.1	Camelpox virus, complete genome
GCF_000839125.1_ViralProj14162_genomic	37074	74148	0	0	0	0	0	0	GCF_000839125.1	Enterobacteria phage SfV, complete genome
GCF_000839145.1_ViralProj14166_genomic	33507	67014	0	0	0	0	0	0	GCF_000839145.1	Clostridium phage phi3626, complete genome
GCF_000839185.1_ViralProj14174_genomic	224499	448998	0	0	0	0	0	0	GCF_000839185.1	Cowpox virus, complete genome
GCF_000839205.1_ViralProj14178_genomic	7768	15536	0	0	0	0	0	0	GCF_000839205.1	Spiroplasma phage 1-C74, complete genome
GCF_000839225.1_ViralMultiSegProj14182_genomic	5172	10344	0	0	0	0	0	0	GCF_000839225.1	Tomato golden mottle virus DNA A, complete sequence
GCF_000839245.1_ViralMultiSegProj14186_genomic	5325	10650	0	0	0	0	0	0	GCF_000839245.1	Melon chlorotic leaf curl virus DNA A, complete sequence
GCF_000839265.1_ViralProj14190_genomic	2749	5498	0	0	0	0	0	0	GCF_000839265.1	Tomato leaf curl Bangalore virus, complete genome
GCF_000839285.1_ViralProj14194_genomic	366	732	0	0	0	0	0	0	GCF_000839285.1	Velvet tobacco mottle virus Satellite RNA, complete genome
GCF_000839305.1_ViralMultiSegProj14013_genomic	5126	10252	0	0	0	0	0	0	GCF_000839305.1	Potato yellow mosaic Panama virus segment A, complete sequence
GCF_000839365.1_ViralProj14027_genomic	7100	14200	0	0	0	0	0	0	GCF_000839365.1	Human papillomavirus type 48, complete genome
GCF_000839385.1_ViralProj14031_genomic	7206	14412	0	0	0	0	0	0	GCF_000839385.1	Petunia vein clearing virus, complete genome
GCF_000839405.1_ViralProj14036_genomic	5941	11882	0	0	0	0	0	0	GCF_000839405.1	Diatraea saccharalis densovirus, complete genome
GCF_000839445.1_ViralProj14045_genomic	37370	74740	0	0	0	0	0	0	GCF_000839445.1	Streptococcus phage Sfi19, complete genome
GCF_000839465.1_ViralProj14051_genomic	35466	70932	0	0	0	0	0	0	GCF_000839465.1	Streptococcus phage 7201, complete genome
GCF_000839505.1_ViralMultiSegProj14059_genomic	5220	10440	0	0	0	0	0	0	GCF_000839505.1	Pepper huasteco yellow vein virus segment A, complete sequence
GCF_000839525.1_ViralProj14064_genomic	4877	9754	0	0	0	0	0	0	GCF_000839525.1	Chlamydia phage Chp1, complete genome
GCF_000839545.1_ViralProj14068_genomic	2750	5500	0	0	0	0	0	0	GCF_000839545.1	Chloris striate mosaic virus, complete genome
GCF_000839565.1_ViralMultiSegProj14072_genomic	5096	10192	0	0	0	0	0	0	GCF_000839565.1	Tomato golden mosaic virus DNA A, complete sequence
GCF_000839585.1_ViralProj14076_genomic	2705	5410	0	0	0	0	0	0	GCF_000839585.1	Panicum streak virus - Karino, complete genome
GCF_000839605.1_ViralProj14081_genomic	102653	205306	0	0	0	0	0	0	GCF_000839605.1	Lymphocystis disease virus 1, complete genome
GCF_000839625.1_ViralProj14086_genomic	46375	92750	0	0	0	0	0	0	GCF_000839625.1	Bacteriophage N15, complete genome
GCF_000839645.1_ViralProj14090_genomic	5596	11192	0	0	0	0	0	0	GCF_000839645.1	Human parvovirus B19, complete genome
GCF_000839665.1_ViralProj14094_genomic	6891	13782	0	0	0	0	0	0	GCF_000839665.1	Vibrio phage VfO4K68, complete genome
GCF_000839685.1_ViralProj14098_genomic	5106	10212	0	0	0	0	0	0	GCF_000839685.1	Goose parvovirus, complete genome
GCF_000839705.1_ViralMultiSegProj14102_genomic	25120	50240	0	0	0	0	0	0	GCF_000839705.1	Trichoplusia ni cytoplasmic polyhedrosis virus 15 segment 1, complete sequence
GCF_000839805.1_ViralProj14122_genomic	150773	301546	0	0	0	0	0	0	GCF_000839805.1	Lumpy skin disease virus NI-2490, complete genome
GCF_000839825.1_ViralProj14126_genomic	8072	16144	0	0	0	0	0	0	GCF_000839825.1	Porcine endogenous retrovirus E, complete genome
GCF_000839845.1_ViralProj14130_genomic	2754	5508	0	0	0	0	0	0	GCF_000839845.1	Cotton leaf curl Rajasthan virus segment A, complete genome
GCF_000839865.1_ViralProj14134_genomic	135611	271222	0	0	0	0	0	0	GCF_000839865.1	Spodoptera exigua nucleopolyhedrovirus complete genome
GCF_000839885.1_ViralProj14138_genomic	139342	278684	0	0	0	0	0	0	GCF_000839885.1	Spodoptera litura NPV, complete genome
GCF_000839905.1_ViralProj14142_genomic	37618	75236	0	0	0	0	0	0	GCF_000839905.1	Bacteriophage PSA, complete genome
GCF_000839945.1_ViralProj14151_genomic	2672	5344	0	0	0	0	0	0	GCF_000839945.1	Miscanthus streak virus - [91], complete genome
GCF_000839965.1_ViralProj14155_genomic	146454	292908	0	0	0	0	0	0	GCF_000839965.1	Swinepox virus, complete genome
GCF_000839985.1_ViralProj14161_genomic	4421	8842	0	0	0	0	0	0	GCF_000839985.1	Spiroplasma phage 4, complete genome
GCF_000840005.1_ViralMultiSegProj14165_genomic	5175	10350	0	0	0	0	0	0	GCF_000840005.1	Bean calico mosaic virus DNA A coat protein (AV1), replication enhancer protein (AC3), transcription activator protein (AC2), replication initiator protein (AC1), and AC4 (AC4) genes, complete cds
GCF_000840025.1_ViralProj14169_genomic	322	644	0	0	0	0	0	0	GCF_000840025.1	Cereal yellow dwarf virus-RPV satellite RNA, complete genome
GCF_000840045.1_ViralMultiSegProj14173_genomic	7911	15822	0	0	0	0	0	0	GCF_000840045.1	Milk vetch dwarf virus segment DNA-R, complete sequence
GCF_000840065.1_ViralProj14177_genomic	2758	5516	0	0	0	0	0	0	GCF_000840065.1	Sugarcane streak virus - [Natal], complete genome
GCF_000840085.1_ViralProj14181_genomic	2580	5160	0	0	0	0	0	0	GCF_000840085.1	Tobacco yellow dwarf virus, complete genome
GCF_000840105.1_ViralMultiSegProj14185_genomic	5204	10408	0	0	0	0	0	0	GCF_000840105.1	Dicliptera yellow mottle virus DNA A, complete sequence
GCF_000840125.1_ViralProj14189_genomic	359	718	0	0	0	0	0	0	GCF_000840125.1	Tobacco ringspot virus satellite RNA, complete genome
GCF_000840145.1_ViralProj14193_genomic	2739	5478	0	0	0	0	0	0	GCF_000840145.1	Tomato leaf curl Taiwan virus, complete genome
GCF_000840165.1_ViralProj14197_genomic	149599	299198	0	0	0	0	0	0	GCF_000840165.1	Goatpox virus Pellor, complete genome
GCF_000840185.1_ViralProj14192_genomic	2759	5518	0	0	0	0	0	0	GCF_000840185.1	Tomato leaf curl Karnataka virus, complete genome
GCF_000840205.1_ViralProj14196_genomic	149955	299910	0	0	0	0	0	0	GCF_000840205.1	Sheeppox virus 17077-99, complete genome
GCF_000840225.1_ViralMultiSegProj14200_genomic	5232	10464	0	0	0	0	0	0	GCF_000840225.1	Bean golden yellow mosaic virus DNA A, complete sequence
GCF_000840265.1_ViralProj14208_genomic	741	1482	0	0	0	0	0	0	GCF_000840265.1	Hollyhock leaf crumple virus satellite DNA, complete genome
GCF_000840285.1_ViralProj14212_genomic	3323	6646	0	0	0	0	0	0	GCF_000840285.1	Woodchuck hepatitis virus, complete genome
GCF_000840305.1_ViralProj14216_genomic	18630	37260	0	0	0	0	0	0	GCF_000840305.1	Bacillus phage B103, complete genome
GCF_000840325.1_ViralProj14221_genomic	6039	12078	0	0	0	0	0	0	GCF_000840325.1	Galleria mellonella densovirus, complete genome
GCF_000840345.1_ViralProj14225_genomic	33350	66700	0	0	0	0	0	0	GCF_000840345.1	Bacteriophage r1t integrase, repressor protein (rro), dUTPase, holin and lysin genes, complete cds
GCF_000840385.1_ViralProj14233_genomic	7458	14916	0	0	0	0	0	0	GCF_000840385.1	Taro bacilliform virus complete genome
GCF_000840405.1_ViralProj14237_genomic	10079	20158	0	0	0	0	0	0	GCF_000840405.1	Pseudoalteromonas phage PM2, complete genome
GCF_000840425.1_ViralProj14241_genomic	2748	5496	0	0	0	0	0	0	GCF_000840425.1	Cotton leaf curl Kokhran virus, complete genome
GCF_000840445.1_ViralProj14245_genomic	2761	5522	0	0	0	0	0	0	GCF_000840445.1	Tomato leaf curl Bangladesh virus, complete genome
GCF_000840465.1_ViralProj14249_genomic	2734	5468	0	0	0	0	0	0	GCF_000840465.1	Ageratum yellow vein Taiwan virus, complete genome
GCF_000840485.1_ViralMultiSegProj14253_genomic	5150	10300	0	0	0	0	0	0	GCF_000840485.1	Sida golden yellow vein virus-[Jamaica:Liguanea2:2008] DNA-A, complete genome
GCF_000840505.1_ViralMultiSegProj14258_genomic	5155	10310	0	0	0	0	0	0	GCF_000840505.1	Rhynchosia golden mosaic virus DNA A, complete sequence
GCF_000840525.1_ViralMultiSegProj14262_genomic	5192	10384	0	0	0	0	0	0	GCF_000840525.1	Sida golden mosaic Costa Rica virus DNA A, complete sequence
GCF_000840545.1_ViralProj14266_genomic	2739	5478	0	0	0	0	0	0	GCF_000840545.1	Okra yellow vein mosaic virus, complete genome
GCF_000840605.1_ViralProj14279_genomic	7542	15084	0	0	0	0	0	0	GCF_000840605.1	Vibrio phage VGJphi, complete genome
GCF_000840625.1_ViralProj14285_genomic	39671	79342	0	0	0	0	0	0	GCF_000840625.1	Enterobacteria phage epsilon15, complete genome
GCF_000840685.1_ViralProj14297_genomic	2755	5510	0	0	0	0	0	0	GCF_000840685.1	Tomato leaf curl Philippines virus, complete genome
GCF_000840705.1_ViralProj14301_genomic	164018	328036	0	0	0	0	0	0	GCF_000840705.1	Enterobacteria phage RB49, complete genome
GCF_000840785.1_ViralProj14318_genomic	5577	11154	0	0	0	0	0	0	GCF_000840785.1	Enterobacteria phage G4, complete genome
GCF_000840805.1_ViralProj14322_genomic	45503	91006	0	0	0	0	0	0	GCF_000840805.1	Pseudomonas aeruginosa phage PaP3, complete genome
GCF_000840905.1_ViralMultiSegProj14343_genomic	5331	10662	0	0	0	0	0	0	GCF_000840905.1	Sida micrantha mosaic virus segment A, complete sequence
GCF_000840925.1_ViralProj14348_genomic	2786	5572	0	0	0	0	0	0	GCF_000840925.1	Pepper yellow vein Mali virus, complete genome
GCF_000840945.1_ViralProj14352_genomic	41708	83416	0	0	0	0	0	0	GCF_000840945.1	Staphylococcus phage 77, complete genome
GCF_000840965.1_ViralMultiSegProj14356_genomic	5405	10810	0	0	0	0	0	0	GCF_000840965.1	Horsegram yellow mosaic virus, complete genome
GCF_000840985.1_ViralMultiSegProj14360_genomic	5504	11008	0	0	0	0	0	0	GCF_000840985.1	Tomato yellow leaf curl Kanchanaburi virus DNA A, complete sequence
GCF_000841025.1_ViralProj14201_genomic	497	994	0	0	0	0	0	0	GCF_000841025.1	Satellites of Trichomonas vaginalis T1 virus, complete genome
GCF_000841045.1_ViralProj14205_genomic	7729	15458	0	0	0	0	0	0	GCF_000841045.1	Fringilla coelebs papillomavirus, complete genome
GCF_000841065.1_ViralProj14209_genomic	1305	2610	0	0	0	0	0	0	GCF_000841065.1	OkLCV satDNA 10, complete genome
GCF_000841085.1_ViralProj14213_genomic	2746	5492	0	0	0	0	0	0	GCF_000841085.1	Papaya leaf curl virus, complete genome
GCF_000841125.1_ViralProj14222_genomic	5002	10004	0	0	0	0	0	0	GCF_000841125.1	Casphalia extranea densovirus, complete genome
GCF_000841145.1_ViralProj14226_genomic	43075	86150	0	0	0	0	0	0	GCF_000841145.1	Streptococcus phage O1205, complete genome
GCF_000841165.1_ViralProj14230_genomic	40679	81358	0	0	0	0	0	0	GCF_000841165.1	Enterobacteria phage ST64T, complete genome
GCF_000841185.1_ViralProj14234_genomic	43198	86396	0	0	0	0	0	0	GCF_000841185.1	Vibrio phage VHML, complete genome
GCF_000841205.1_ViralMultiSegProj14238_genomic	5445	10890	0	0	0	0	0	0	GCF_000841205.1	Tomato leaf curl Gujarat virus - [Varanasi] segment A, complete sequence
GCF_000841225.1_ViralProj14242_genomic	2751	5502	0	0	0	0	0	0	GCF_000841225.1	Cotton leaf curl Multan virus, complete genome
GCF_000841245.1_ViralProj14246_genomic	43604	87208	0	0	0	0	0	0	GCF_000841245.1	Staphylococcus phage 11, complete genome
GCF_000841265.1_ViralProj14250_genomic	2754	5508	0	0	0	0	0	0	GCF_000841265.1	Chilli leaf curl virus, complete genome
GCF_000841285.1_ViralProj14255_genomic	2668	5336	0	0	0	0	0	0	GCF_000841285.1	Sida mottle virus, complete genome
GCF_000841305.1_ViralProj14259_genomic	2756	5512	0	0	0	0	0	0	GCF_000841305.1	Tomato leaf curl Sri Lanka virus, complete genome
GCF_000841325.1_ViralMultiSegProj14263_genomic	5192	10384	0	0	0	0	0	0	GCF_000841325.1	Sida golden mosaic Honduras virus DNA A, complete sequence
GCF_000841345.1_ViralProj14267_genomic	2766	5532	0	0	0	0	0	0	GCF_000841345.1	Tomato curly stunt virus, complete genome
GCF_000841405.1_ViralProj14280_genomic	30728	61456	0	0	0	0	0	0	GCF_000841405.1	Yersinia phage L-413C, complete genome
GCF_000841425.1_ViralProj14286_genomic	5256	10512	0	0	0	0	0	0	GCF_000841425.1	Goose hemorrhagic polyomavirus, complete genome
GCF_000841445.1_ViralMultiSegProj14290_genomic	5455	10910	0	0	0	0	0	0	GCF_000841445.1	Loofa yellow mosaic virus DNA A, complete sequence
GCF_000841485.1_ViralProj14298_genomic	99657	199314	0	0	0	0	0	0	GCF_000841485.1	Adoxophyes orana granulovirus, complete genome
GCF_000841505.1_ViralProj14302_genomic	110907	221814	0	0	0	0	0	0	GCF_000841505.1	Cryptophlebia leucotreta granulovirus, complete genome
GCF_000841525.1_ViralProj14307_genomic	7118	14236	0	0	0	0	0	0	GCF_000841525.1	Ralstonia phage p12J, complete genome
GCF_000841545.1_ViralProj14311_genomic	14935	29870	0	0	0	0	0	0	GCF_000841545.1	Bacillus phage Bam35c, complete genome
GCF_000841565.1_ViralProj14315_genomic	42259	84518	0	0	0	0	0	0	GCF_000841565.1	Lactobacillus phage phig1e, complete genome
GCF_000841585.1_ViralProj14319_genomic	4726	9452	0	0	0	0	0	0	GCF_000841585.1	Adeno-associated virus - 3, complete genome
GCF_000841605.1_ViralProj14323_genomic	86155	172310	0	0	0	0	0	0	GCF_000841605.1	Enterobacteria phage Felix 01, complete genome
GCF_000841625.1_ViralProj14327_genomic	7184	14368	0	0	0	0	0	0	GCF_000841625.1	Human papillomavirus type 50, complete genome
GCF_000841645.1_ViralProj14331_genomic	36798	73596	0	0	0	0	0	0	GCF_000841645.1	Lactococcus phage ul36, complete genome
GCF_000841665.1_ViralProj14336_genomic	38208	76416	0	0	0	0	0	0	GCF_000841665.1	Enterobacteria phage T3, complete genome
GCF_000841685.1_ViralProj14340_genomic	359853	719706	0	0	0	0	0	0	GCF_000841685.1	Canarypox virus, complete genome
GCF_000841705.1_ViralProj14349_genomic	2773	5546	0	0	0	0	0	0	GCF_000841705.1	Tomato leaf curl Mali virus, complete genome
GCF_000841765.1_ViralProj14365_genomic	2706	5412	0	0	0	0	0	0	GCF_000841765.1	Sugarcane streak Egypt virus - [Giza], complete genome
GCF_000841785.1_ViralMultiSegProj14370_genomic	5085	10170	0	0	0	0	0	0	GCF_000841785.1	Tomato mosaic leaf curl virus DNA A, complete genome
GCF_000841825.1_ViralProj14195_genomic	7304	14608	0	0	0	0	0	0	GCF_000841825.1	Psittacus erithacus timneh papillomavirus, complete genome
GCF_000841845.2_ViralProj14199_genomic	2580	5160	0	0	0	0	0	0	GCF_000841845.2	Bean golden mosaic virus DNA B, complete sequence
GCF_000841905.1_ViralProj14211_genomic	209771	419542	0	0	0	0	0	0	GCF_000841905.1	Ectromelia virus, complete genome
GCF_000841945.1_ViralProj14220_genomic	7841	15682	0	0	0	0	0	0	GCF_000841945.1	Bovine papillomavirus type 5, complete genome
GCF_000841965.1_ViralProj14224_genomic	5028	10056	0	0	0	0	0	0	GCF_000841965.1	Human erythrovirus V9, complete genome
GCF_000842005.1_ViralProj14232_genomic	1360	2720	0	0	0	0	0	0	GCF_000842005.1	Ageratum yellow vein Singapore alphasatellite-[Singapore;1998], complete genome
GCF_000842025.1_ViralProj14236_genomic	7591	15182	0	0	0	0	0	0	GCF_000842025.1	Kalanchoe top-spotting virus, complete genome
GCF_000842045.1_ViralProj14240_genomic	2744	5488	0	0	0	0	0	0	GCF_000842045.1	Cotton leaf curl Alabad virus, complete genome
GCF_000842065.1_ViralProj14244_genomic	2748	5496	0	0	0	0	0	0	GCF_000842065.1	Tomato leaf curl Laos virus, complete genome
GCF_000842085.1_ViralProj14248_genomic	42722	85444	0	0	0	0	0	0	GCF_000842085.1	Staphylococcus prophage phi 13, complete genome
GCF_000842105.1_ViralProj14252_genomic	2731	5462	0	0	0	0	0	0	GCF_000842105.1	Malvastrum yellow vein virus, complete genome
GCF_000842125.1_ViralProj14257_genomic	2773	5546	0	0	0	0	0	0	GCF_000842125.1	Sweet potato leaf curl Georgia virus, complete genome
GCF_000842145.1_ViralProj14261_genomic	2761	5522	0	0	0	0	0	0	GCF_000842145.1	Tobacco leaf curl Japan virus, complete genome
GCF_000842185.1_ViralProj14269_genomic	18227	36454	0	0	0	0	0	0	GCF_000842185.1	Staphylococcus phage phiP68, complete genome
GCF_000842245.1_ViralProj14284_genomic	4981	9962	0	0	0	0	0	0	GCF_000842245.1	Budgerigar fledgling disease virus - 1, complete genome
GCF_000842265.1_ViralProj14288_genomic	16687	33374	0	0	0	0	0	0	GCF_000842265.1	Streptococcus phage C1, complete genome
GCF_000842285.1_ViralProj14292_genomic	44373	88746	0	0	0	0	0	0	GCF_000842285.1	Xanthomonas phage Xp10, complete genome
GCF_000842305.1_ViralProj14296_genomic	2752	5504	0	0	0	0	0	0	GCF_000842305.1	Tomato leaf curl Java virus, complete genome
GCF_000842405.1_ViralProj14317_genomic	14796	29592	0	0	0	0	0	0	GCF_000842405.1	Sulfolobus virus 2, complete genome
GCF_000842425.1_ViralProj14321_genomic	173591	347182	0	0	0	0	0	0	GCF_000842425.1	Aeromonas phage 44RR2.8t, complete genome
GCF_000842505.1_ViralProj14338_genomic	36949	73898	0	0	0	0	0	0	GCF_000842505.1	Lactococcus prophage bIL309, complete genome
GCF_000842525.1_ViralProj14342_genomic	2738	5476	0	0	0	0	0	0	GCF_000842525.1	Tomato leaf curl China virus - [G32], complete sequence
GCF_000842545.1_ViralProj14346_genomic	6034	12068	0	0	0	0	0	0	GCF_000842545.1	Mythimna loreyi densovirus, complete genome
GCF_000842565.1_ViralProj14351_genomic	40190	80380	0	0	0	0	0	0	GCF_000842565.1	Lactobacillus prophage Lj965, complete genome
GCF_000842585.1_ViralProj14355_genomic	17385	34770	0	0	0	0	0	0	GCF_000842585.1	Sulfolobus virus Kamchatka 1, complete genome
GCF_000842625.1_ViralProj14363_genomic	20869	41738	0	0	0	0	0	0	GCF_000842625.1	Acidianus filamentous virus 1, complete genome
GCF_000842645.1_ViralProj14368_genomic	2606	5212	0	0	0	0	0	0	GCF_000842645.1	Tomato chino La Paz virus segment A, complete genome
GCF_000842665.1_ViralProj14372_genomic	2779	5558	0	0	0	0	0	0	GCF_000842665.1	Tomato leaf curl Sudan virus - [Gezira], complete genome
GCF_000842705.1_ViralProj14198_genomic	29576	59152	0	0	0	0	0	0	GCF_000842705.1	Ovine adenovirus 7, complete genome
GCF_000842745.1_ViralProj14206_genomic	2755	5510	0	0	0	0	0	0	GCF_000842745.1	Hollyhock leaf crumple virus, complete genome
GCF_000842765.1_ViralMultiSegProj14210_genomic	5208	10416	0	0	0	0	0	0	GCF_000842765.1	Pepper golden mosaic virus DNA A, complete sequence
GCF_000842785.1_ViralProj14214_genomic	2745	5490	0	0	0	0	0	0	GCF_000842785.1	Tomato leaf curl Vietnam virus DNA A, complete genome
GCF_000842805.1_ViralProj14218_genomic	2753	5506	0	0	0	0	0	0	GCF_000842805.1	Pepper leaf curl Bangladesh virus segment A component, complete genome
GCF_000842825.1_ViralProj14223_genomic	5380	10760	0	0	0	0	0	0	GCF_000842825.1	Planococcus citri densovirus, complete genome
GCF_000842845.1_ViralProj14227_genomic	6340	12680	0	0	0	0	0	0	GCF_000842845.1	Vibrio phage fs1, complete genome
GCF_000842865.1_ViralProj14231_genomic	31508	63016	0	0	0	0	0	0	GCF_000842865.1	Haemophilus phage HP2, complete genome
GCF_000842905.1_ViralProj14239_genomic	2782	5564	0	0	0	0	0	0	GCF_000842905.1	Tomato yellow leaf curl Malaga virus, complete genome
GCF_000842925.2_ViralProj14243_genomic	2739	5478	0	0	0	0	0	0	GCF_000842925.2	Tomato leaf curl New Delhi virus DNA A, complete sequence
GCF_000842945.1_ViralProj14247_genomic	44970	89940	0	0	0	0	0	0	GCF_000842945.1	Staphylococcus prophage phi 12, complete genome
GCF_000842965.1_ViralProj14251_genomic	280334	560668	0	0	0	0	0	0	GCF_000842965.1	Pseudomonas phage phiKZ, complete genome
GCF_000842985.1_ViralMultiSegProj14256_genomic	5117	10234	0	0	0	0	0	0	GCF_000842985.1	Potato yellow mosaic Trinidad virus DNA A, complete sequence
GCF_000843005.1_ViralProj14260_genomic	2754	5508	0	0	0	0	0	0	GCF_000843005.1	Tomato leaf curl Malaysia virus, complete genome
GCF_000843025.2_ViralProj14264_genomic	2612	5224	0	0	0	0	0	0	GCF_000843025.2	Sida yellow vein virus DNA A, complete sequence
GCF_000843045.1_ViralProj14268_genomic	16784	33568	0	0	0	0	0	0	GCF_000843045.1	Staphylococcus phage 44AHJD, complete genome
GCF_000843105.1_ViralProj14281_genomic	36596	73192	0	0	0	0	0	0	GCF_000843105.1	Lactococcus phage 4268, complete genome
GCF_000843165.1_ViralProj14295_genomic	34692	69384	0	0	0	0	0	0	GCF_000843165.1	Streptococcus phage SM1, complete genome
GCF_000843185.1_ViralProj14299_genomic	5499	10998	0	0	0	0	0	0	GCF_000843185.1	Myzus persicae densovirus, complete genome
GCF_000843205.1_ViralProj14303_genomic	2735	5470	0	0	0	0	0	0	GCF_000843205.1	Sugarcane streak Reunion virus, complete genome
GCF_000843225.1_ViralProj14308_genomic	39898	79796	0	0	0	0	0	0	GCF_000843225.1	Roseophage SIO1 complete genome
GCF_000843245.1_ViralProj14312_genomic	233234	466468	0	0	0	0	0	0	GCF_000843245.1	Aeromonas phage Aeh1, complete genome
GCF_000843265.1_ViralProj14316_genomic	46012	92024	0	0	0	0	0	0	GCF_000843265.1	Vibrio phage VpV262, complete genome
GCF_000843285.1_ViralProj14320_genomic	5335	10670	0	0	0	0	0	0	GCF_000843285.1	Blattella germanica densovirus, complete genome
GCF_000843345.1_ViralProj14332_genomic	37555	75110	0	0	0	0	0	0	GCF_000843345.1	Yersinia pestis phage phiA1122, complete genome
GCF_000843365.1_ViralProj14337_genomic	6882	13764	0	0	0	0	0	0	GCF_000843365.1	Vibrio phage VSK, complete genome
GCF_000843385.1_ViralProj14341_genomic	2746	5492	0	0	0	0	0	0	GCF_000843385.1	Euphorbia leaf curl virus DNA A, complete sequence
GCF_000843405.1_ViralProj14345_genomic	30636	61272	0	0	0	0	0	0	GCF_000843405.1	Enterobacteria phage PsP3, complete genome
GCF_000843425.1_ViralProj14350_genomic	38384	76768	0	0	0	0	0	0	GCF_000843425.1	Lactobacillus prophage Lj928, complete genome
GCF_000843445.1_ViralProj14354_genomic	16473	32946	0	0	0	0	0	0	GCF_000843445.1	Sulfolobus virus Ragged Hills, complete genome
GCF_000843485.1_ViralProj14362_genomic	32172	64344	0	0	0	0	0	0	GCF_000843485.1	Lactococcus phage phiLC3, complete genome
GCF_000843505.1_ViralProj14366_genomic	2994	5988	0	0	0	0	0	0	GCF_000843505.1	Beet curly top virus - California [Logan], complete genome
GCF_000843525.1_ViralMultiSegProj14371_genomic	5118	10236	0	0	0	0	0	0	GCF_000843525.1	Tomato yellow margin leaf curl virus DNA A, complete genome
GCF_000843545.1_ViralProj14377_genomic	43783	87566	0	0	0	0	0	0	GCF_000843545.1	Pseudomonas phage PaP2, complete genome
GCF_000843565.1_ViralMultiSegProj14369_genomic	5444	10888	0	0	0	0	0	0	GCF_000843565.1	Squash leaf curl Philippines virus segment A, complete genome
GCF_000843625.1_ViralProj14383_genomic	86462	172924	0	0	0	0	0	0	GCF_000843625.1	Neodiprion sertifer NPV, complete genome
GCF_000843645.2_ViralProj14387_genomic	18855	37710	0	0	0	0	0	0	GCF_000843645.2	Mycoplasma phage phiMFV1, complete genome
GCF_000843665.1_ViralProj14392_genomic	41401	82802	0	0	0	0	0	0	GCF_000843665.1	Staphylococcus phage PVL proviral DNA, complete sequence
GCF_000843685.1_ViralProj14396_genomic	161773	323546	0	0	0	0	0	0	GCF_000843685.1	Myxoma virus, complete genome
GCF_000843705.1_ViralProj14400_genomic	2760	5520	0	0	0	0	0	0	GCF_000843705.1	Tobacco leaf curl Kochi virus, complete genome
GCF_000843745.1_ViralProj14408_genomic	113220	226440	0	0	0	0	0	0	GCF_000843745.1	Adoxophyes honmai NPV, complete genome
GCF_000843765.1_ViralProj14412_genomic	2749	5498	0	0	0	0	0	0	GCF_000843765.1	Stachytarpheta leaf curl virus, complete genome
GCF_000843785.1_ViralProj14416_genomic	244834	489668	0	0	0	0	0	0	GCF_000843785.1	Vibrio phage KVP40, complete genome
GCF_000843845.1_ViralProj14428_genomic	682	1364	0	0	0	0	0	0	GCF_000843845.1	Tomato leaf curl virus satellite complete sequence
GCF_000843865.1_ViralProj14433_genomic	230	460	0	0	0	0	0	0	GCF_000843865.1	Turnip crinkle virus satellite RNA, complete genome
GCF_000843905.1_ViralProj14441_genomic	1387	2774	0	0	0	0	0	0	GCF_000843905.1	Chilli leaf curl disease associated sequence virion, complete genome
GCF_000843925.1_ViralProj14445_genomic	1353	2706	0	0	0	0	0	0	GCF_000843925.1	Bhendi yellow vein mosaic virus-associated DNA beta, complete genome
GCF_000843945.1_ViralProj14449_genomic	1342	2684	0	0	0	0	0	0	GCF_000843945.1	Tomato begomovirus satellite DNA beta, complete genome
GCF_000843965.1_ViralProj14453_genomic	1993	3986	0	0	0	0	0	0	GCF_000843965.1	Beak and feather disease virus, complete genome
GCF_000844005.1_ViralProj14461_genomic	5372	10744	0	0	0	0	0	0	GCF_000844005.1	Hamster polyomavirus isolate Berlin-Buch, complete genome
GCF_000844065.1_ViralProj14473_genomic	39853	79706	0	0	0	0	0	0	GCF_000844065.1	Vibrio phage VP2, complete genome
GCF_000844085.1_ViralProj14477_genomic	4432	8864	0	0	0	0	0	0	GCF_000844085.1	Snake parvovirus 1, complete genome
GCF_000844105.1_ViralProj14481_genomic	131680	263360	0	0	0	0	0	0	GCF_000844105.1	Agrotis segetum granulovirus, complete genome
GCF_000844165.1_ViralProj14493_genomic	94800	189600	0	0	0	0	0	0	GCF_000844165.1	Enterobacteria phage P1, complete genome
GCF_000844185.1_ViralProj14497_genomic	33034	66068	0	0	0	0	0	0	GCF_000844185.1	Bovine adenovirus type 2, complete genome
GCF_000844205.1_ViralProj14501_genomic	324	648	0	0	0	0	0	0	GCF_000844205.1	Lucerne transient streak virus satellite RNA, complete genome
GCF_000844225.1_ViralProj14511_genomic	781	1562	0	0	0	0	0	0	GCF_000844225.1	Tobacco bushy top virus satellite-like RNA, complete genome
GCF_000844265.1_ViralProj14519_genomic	30944	61888	0	0	0	0	0	0	GCF_000844265.1	Murine adenovirus A, complete genome
GCF_000844305.1_ViralProj14534_genomic	7161	14322	0	0	0	0	0	0	GCF_000844305.1	Cacao swollen shoot virus, complete genome
GCF_000844325.1_ViralProj14538_genomic	1354	2708	0	0	0	0	0	0	GCF_000844325.1	Zinnia leaf curl virus-associated DNA beta, complete genome
GCF_000844365.1_ViralProj14546_genomic	5039	10078	0	0	0	0	0	0	GCF_000844365.1	Dendrolimus punctatus densovirus, complete genome
GCF_000844405.1_ViralMultiSegProj14556_genomic	567670	1135340	0	0	0	0	0	0	GCF_000844405.1	Cotesia congregata virus complete genome, segment Circle1
GCF_000844465.1_ViralProj14386_genomic	1377	2754	0	0	0	0	0	0	GCF_000844465.1	Okra leaf curl alphasatellite rep gene for replication associated protein, clone NOB-3
GCF_000844505.1_ViralProj14395_genomic	15644	31288	0	0	0	0	0	0	GCF_000844505.1	Mycoplasma phage MAV1, complete genome
GCF_000844525.2_ViralProj14399_genomic	2605	5210	0	0	0	0	0	0	GCF_000844525.2	Macroptilium yellow mosaic Florida virus DNA B, complete sequence
GCF_000844545.1_ViralProj14403_genomic	3024	6048	0	0	0	0	0	0	GCF_000844545.1	Snow goose hepatitis B virus, complete genome
GCF_000844565.1_ViralMultiSegProj14407_genomic	5190	10380	0	0	0	0	0	0	GCF_000844565.1	Squash mild leaf curl virus-[Imperial Valley] DNA A, complete sequence
GCF_000844665.1_ViralMultiSegProj14427_genomic	7993	15986	0	0	0	0	0	0	GCF_000844665.1	Faba bean necrotic yellows virus DNA-C, complete sequence
GCF_000844685.1_ViralProj14432_genomic	717	1434	0	0	0	0	0	0	GCF_000844685.1	Pea enation mosaic virus satellite RNA, complete genome
GCF_000844705.1_ViralProj14436_genomic	3909	7818	0	0	0	0	0	0	GCF_000844705.1	Infectious hypodermal and hematopoietic necrosis virus, complete genome
GCF_000844745.1_ViralProj14444_genomic	1347	2694	0	0	0	0	0	0	GCF_000844745.1	Ageratum yellow vein virus-associated DNA beta, complete genome
GCF_000844765.1_ViralProj14448_genomic	1372	2744	0	0	0	0	0	0	GCF_000844765.1	Papaya leaf curl virus-associated DNA beta, complete genome
GCF_000844785.1_ViralProj14452_genomic	1360	2720	0	0	0	0	0	0	GCF_000844785.1	Tomato leaf curl Java virus-[Ageratum] satellite DNA, complete genome
GCF_000844825.1_ViralProj14460_genomic	39937	79874	0	0	0	0	0	0	GCF_000844825.1	Enterobacteria phage T7, complete genome
GCF_000844885.1_ViralProj14472_genomic	186250	372500	0	0	0	0	0	0	GCF_000844885.1	Lymphocystis disease virus - isolate China, complete genome
GCF_000844905.1_ViralProj14476_genomic	47399	94798	0	0	0	0	0	0	GCF_000844905.1	Burkholderia cenocepacia phage BcepB1A, complete genome
GCF_000844945.1_ViralProj14484_genomic	2773	5546	0	0	0	0	0	0	GCF_000844945.1	Tomato yellow leaf curl Sardinia virus, complete genome
GCF_000844965.1_ViralProj14488_genomic	26163	52326	0	0	0	0	0	0	GCF_000844965.1	Frog adenovirus 1, complete genome
GCF_000844985.1_ViralProj14492_genomic	2735	5470	0	0	0	0	0	0	GCF_000844985.1	Ageratum leaf curl virus - [G52], complete genome
GCF_000845045.1_ViralProj14506_genomic	355	710	0	0	0	0	0	0	GCF_000845045.1	Turnip crinkle virus virulent satellite RNA C, complete genome
GCF_000845065.1_ViralProj14514_genomic	32308	64616	0	0	0	0	0	0	GCF_000845065.1	Sulfolobus islandicus rod-shaped virus 1, complete genome
GCF_000845125.2_ViralProj14526_genomic	2785	5570	0	0	0	0	0	0	GCF_000845125.2	East African cassava mosaic Zanzibar virus DNA-A, complete genome
GCF_000845145.1_ViralProj14537_genomic	2742	5484	0	0	0	0	0	0	GCF_000845145.1	Papaya leaf curl Guandong virus - [GD2] DNA A, complete sequence
GCF_000845165.1_ViralMultiSegProj14541_genomic	5180	10360	0	0	0	0	0	0	GCF_000845165.1	Cotton leaf crumple virus DNA A, complete sequence
GCF_000845205.1_ViralProj14549_genomic	6407	12814	0	0	0	0	0	0	GCF_000845205.1	Enterobacteria phage M13, complete genome
GCF_000845225.2_ViralProj14555_genomic	2723	5446	0	0	0	0	0	0	GCF_000845225.2	Mungbean yellow mosaic virus DNA A, complete sequence
GCF_000845265.1_ViralMultiSegProj14563_genomic	5415	10830	0	0	0	0	0	0	GCF_000845265.1	Corchorus yellow vein virus - [Hoa Binh] DNA A, complete genome
GCF_000845285.1_ViralProj14567_genomic	1350	2700	0	0	0	0	0	0	GCF_000845285.1	Malvastrum yellow vein Yunnan virus satellite DNA beta, complete genome
GCF_000845305.1_ViralProj14380_genomic	3018	6036	0	0	0	0	0	0	GCF_000845305.1	Ross's goose hepatitis B virus, complete genome
GCF_000845325.1_ViralProj14384_genomic	7965	15930	0	0	0	0	0	0	GCF_000845325.1	Vibrio phage Vf33, complete genome
GCF_000845345.1_ViralProj14388_genomic	8174	16348	0	0	0	0	0	0	GCF_000845345.1	Peanut chlorotic streak virus, complete genome
GCF_000845365.1_ViralProj14393_genomic	7857	15714	0	0	0	0	0	0	GCF_000845365.1	Mirabilis mosaic virus, complete genome
GCF_000845385.1_ViralProj14397_genomic	41834	83668	0	0	0	0	0	0	GCF_000845385.1	Lactococcus prophage bIL286, complete genome
GCF_000845505.1_ViralProj14425_genomic	5132	10264	0	0	0	0	0	0	GCF_000845505.1	Muscovy duck parvovirus, complete genome
GCF_000845525.1_ViralProj14429_genomic	893	1786	0	0	0	0	0	0	GCF_000845525.1	Groundnut rosette virus satellite RNA, complete genome
GCF_000845545.1_ViralProj14434_genomic	14900	29800	0	0	0	0	0	0	GCF_000845545.1	Bovine ephemeral fever virus, complete genome
GCF_000845565.1_ViralProj14438_genomic	1351	2702	0	0	0	0	0	0	GCF_000845565.1	Cotton leaf curl virus-associated DNA beta, complete genome
GCF_000845585.1_ViralProj14442_genomic	1356	2712	0	0	0	0	0	0	GCF_000845585.1	Tobacco leaf curl disease associated sequence virion, complete genome
GCF_000845605.1_ViralProj14446_genomic	1354	2708	0	0	0	0	0	0	GCF_000845605.1	Tobacco curly shoot virus-associated DNA beta, complete genome
GCF_000845625.1_ViralProj14450_genomic	1337	2674	0	0	0	0	0	0	GCF_000845625.1	Tomato yellow leaf curl Thailand virus satellite DNA beta, complete genome
GCF_000845645.1_ViralProj14454_genomic	4721	9442	0	0	0	0	0	0	GCF_000845645.1	Adeno-associated virus - 7, complete genome
GCF_000845705.1_ViralProj14466_genomic	134721	269442	0	0	0	0	0	0	GCF_000845705.1	Yaba monkey tumor virus, complete genome
GCF_000845725.1_ViralProj14470_genomic	8253	16506	0	0	0	0	0	0	GCF_000845725.1	Cestrum yellow leaf curling virus, complete genome
GCF_000845745.1_ViralProj14474_genomic	2763	5526	0	0	0	0	0	0	GCF_000845745.1	Tomato leaf curl Iran virus, complete genome
GCF_000845765.1_ViralProj14478_genomic	41724	83448	0	0	0	0	0	0	GCF_000845765.1	Enterobacteria phage P22 virus, complete genome
GCF_000845785.1_ViralProj14482_genomic	2593	5186	0	0	0	0	0	0	GCF_000845785.1	Tomato severe leaf curl virus, complete genome
GCF_000845805.1_ViralProj14486_genomic	31301	62602	0	0	0	0	0	0	GCF_000845805.1	Bovine adenovirus D, complete genome
GCF_000845825.1_ViralProj14490_genomic	2768	5536	0	0	0	0	0	0	GCF_000845825.1	Ageratum yellow vein China virus-[Hn2] complete genome, isolate Hn2
GCF_000845845.1_ViralProj14494_genomic	7932	15864	0	0	0	0	0	0	GCF_000845845.1	Carnation etched ring virus, complete genome
GCF_000845865.1_ViralProj14498_genomic	39043	78086	0	0	0	0	0	0	GCF_000845865.1	Enterobacteria phage Sf6, complete genome
GCF_000845905.1_ViralProj14512_genomic	7743	15486	0	0	0	0	0	0	GCF_000845905.1	Figwort mosaic virus (FMV) genome
GCF_000845925.1_ViralProj14516_genomic	30536	61072	0	0	0	0	0	0	GCF_000845925.1	Canine adenovirus, complete genome
GCF_000845945.1_ViralProj14520_genomic	33213	66426	0	0	0	0	0	0	GCF_000845945.1	Duck adenovirus A, complete genome
GCF_000845965.1_ViralProj14524_genomic	26263	52526	0	0	0	0	0	0	GCF_000845965.1	Hemorrhagic enteritis virus, complete genome
GCF_000846005.2_ViralProj14539_genomic	1349	2698	0	0	0	0	0	0	GCF_000846005.2	Tobacco leaf curl Yunnan virus satellite DNA beta clone 17, complete sequence
GCF_000846025.1_ViralProj14543_genomic	1988	3976	0	0	0	0	0	0	GCF_000846025.1	Muscovy duck circovirus, complete genome
GCF_000846045.1_ViralProj14547_genomic	131522	263044	0	0	0	0	0	0	GCF_000846045.1	Lactobacillus phage LP65, complete genome
GCF_000846085.1_ViralProj14557_genomic	647	1294	0	0	0	0	0	0	GCF_000846085.1	Bombyx mori cypovirus 1 satellite RNA, complete genome
GCF_000846105.1_ViralProj14561_genomic	75294	150588	0	0	0	0	0	0	GCF_000846105.1	Sulfolobus virus STSV1, complete genome
GCF_000846125.1_ViralProj14565_genomic	36012	72024	0	0	0	0	0	0	GCF_000846125.1	Flavobacterium phage 11b, complete genome
GCF_000846145.1_ViralProj14570_genomic	6087	12174	0	0	0	0	0	0	GCF_000846145.1	Enterobacteria phage alpha3, complete genome
GCF_000846165.1_ViralProj14381_genomic	4693	9386	0	0	0	0	0	0	GCF_000846165.1	Bovine adeno-associated virus, complete genome
GCF_000846245.1_ViralMultiSegProj14398_genomic	5186	10372	0	0	0	0	0	0	GCF_000846245.1	Macroptilium mosaic Puerto Rico virus DNA A, complete sequence
GCF_000846325.1_ViralProj14414_genomic	11624	23248	0	0	0	0	0	0	GCF_000846325.1	Enterobacteria phage P4, complete genome
GCF_000846385.1_ViralProj14426_genomic	4642	9284	0	0	0	0	0	0	GCF_000846385.1	Adeno-associated virus 5, complete genome
GCF_000846405.1_ViralProj14430_genomic	822	1644	0	0	0	0	0	0	GCF_000846405.1	Tomato bushy stunt virus satellite RNA B1, complete genome
GCF_000846425.1_ViralProj14435_genomic	8805	17610	0	0	0	0	0	0	GCF_000846425.1	Mouse mammary tumor virus, complete genome
GCF_000846445.1_ViralProj14439_genomic	1351	2702	0	0	0	0	0	0	GCF_000846445.1	Ageratum leaf curl disease associated sequence virion, complete genome
GCF_000846465.1_ViralProj14443_genomic	1307	2614	0	0	0	0	0	0	GCF_000846465.1	Okra yellow vein disease associated sequence virion, complete genome
GCF_000846485.1_ViralProj14447_genomic	1356	2712	0	0	0	0	0	0	GCF_000846485.1	Eupatorium yellow vein virus-associated DNA beta, complete genome
GCF_000846505.1_ViralProj14451_genomic	1012	2024	0	0	0	0	0	0	GCF_000846505.1	Tomato leaf curl New Delhi virus-associated DNA beta, complete genome
GCF_000846625.1_ViralProj14475_genomic	39166	78332	0	0	0	0	0	0	GCF_000846625.1	Lactobacillus phage phiAT3, complete genome
GCF_000846645.1_ViralProj14479_genomic	148317	296634	0	0	0	0	0	0	GCF_000846645.1	Staphylococcus phage K, complete genome
GCF_000846665.1_ViralMultiSegProj14483_genomic	5460	10920	0	0	0	0	0	0	GCF_000846665.1	Indian cassava mosaic virus DNA A, complete sequence
GCF_000846745.1_ViralProj14499_genomic	41391	82782	0	0	0	0	0	0	GCF_000846745.1	Enterobacteria phage ST104 DNA, complete genome
GCF_000846765.1_ViralProj14503_genomic	388	776	0	0	0	0	0	0	GCF_000846765.1	Subterranean clover mottle virus satellite RNA, complete genome
GCF_000846785.1_ViralProj14513_genomic	1952	3904	0	0	0	0	0	0	GCF_000846785.1	Canary circovirus, complete genome
GCF_000846805.1_ViralProj14517_genomic	34125	68250	0	0	0	0	0	0	GCF_000846805.1	Human adenovirus A, complete genome
GCF_000846845.1_ViralProj14525_genomic	667	1334	0	0	0	0	0	0	GCF_000846845.1	Cucurbita yellow vein virus-associated DNA beta, complete genome
GCF_000846865.1_ViralProj14536_genomic	2751	5502	0	0	0	0	0	0	GCF_000846865.1	Papaya leaf curl China virus - [G8], complete genome
GCF_000846885.1_ViralProj14540_genomic	20933	41866	0	0	0	0	0	0	GCF_000846885.1	Thermoproteus tenax spherical virus 1, complete genome
GCF_000846925.1_ViralProj14548_genomic	41092	82184	0	0	0	0	0	0	GCF_000846925.1	Bacillus phage BCJA1c, complete genome
GCF_000846945.1_ViralProj14553_genomic	5610	11220	0	0	0	0	0	0	GCF_000846945.1	Bovine parvovirus 2, complete genome
GCF_000846985.1_ViralProj14562_genomic	7107	14214	0	0	0	0	0	0	GCF_000846985.1	Vibrio phage KSF-1phi, complete genome
GCF_000847065.1_ViralProj14568_genomic	336	672	0	0	0	0	0	0	GCF_000847065.1	Cucumber mosaic virus satellite RNA, complete genome
GCF_000847085.1_ViralProj14573_genomic	4491	8982	0	0	0	0	0	0	GCF_000847085.1	Acholeplasma phage MV-L1, complete genome
GCF_000847105.2_ViralProj14577_genomic	2689	5378	0	0	0	0	0	0	GCF_000847105.2	Maize streak virus - A[Ama], complete genome
GCF_000847125.1_ViralProj14581_genomic	4176	8352	0	0	0	0	0	0	GCF_000847125.1	Aedes albopictus densovirus 2 DNA
GCF_000847145.1_ViralProj14586_genomic	44010	88020	0	0	0	0	0	0	GCF_000847145.1	Bacteriophage SPP1 complete nucleotide sequence
GCF_000847165.1_ViralProj14591_genomic	39600	79200	0	0	0	0	0	0	GCF_000847165.1	Yersinia phage phiYeO3-12, complete genome
GCF_000847185.1_ViralProj14595_genomic	144575	289150	0	0	0	0	0	0	GCF_000847185.1	Yaba-like disease virus, complete genome
GCF_000847205.1_ViralProj14599_genomic	42575	85150	0	0	0	0	0	0	GCF_000847205.1	Enterobacteria phage phiP27, complete genome
GCF_000847225.1_ViralMultiSegProj14603_genomic	5217	10434	0	0	0	0	0	0	GCF_000847225.1	Abutilon mosaic virus subgenome DNA A
GCF_000847285.1_ViralProj14617_genomic	81755	163510	0	0	0	0	0	0	GCF_000847285.1	Neodiprion lecontei NPV, complete genome
GCF_000847305.1_ViralMultiSegProj14621_genomic	6396	12792	0	0	0	0	0	0	GCF_000847305.1	Banana bunchy top virus DNA R, complete sequence
GCF_000847345.1_ViralMultiSegProj14631_genomic	11979	23958	0	0	0	0	0	0	GCF_000847345.1	Rift Valley fever virus segment L, complete genome
GCF_000847365.1_ViralProj14635_genomic	3466	6932	0	0	0	0	0	0	GCF_000847365.1	Enterobacteria phage GA, complete genome
GCF_000847405.1_ViralProj14643_genomic	4615	9230	0	0	0	0	0	0	GCF_000847405.1	Saccharomyces cerevisiae virus L-BC (La), complete genome
GCF_000847485.1_ViralProj14659_genomic	3569	7138	0	0	0	0	0	0	GCF_000847485.1	Enterobacterio phage MS2, complete genome
GCF_000847525.1_ViralMultiSegProj14667_genomic	8274	16548	0	0	0	0	0	0	GCF_000847525.1	Alfalfa mosaic virus RNA 1, complete sequence
GCF_000847545.1_ViralProj14671_genomic	6355	12710	0	0	0	0	0	0	GCF_000847545.1	Tobacco mild green mosaic virus, complete genome
GCF_000847565.3_ViralProj14675.1_genomic	8908	17816	0	0	0	0	0	0	GCF_000847565.3	Borna disease virus 2, complete genome
GCF_000847585.1_ViralProj14679_genomic	11488	22976	0	0	0	0	0	0	GCF_000847585.1	Barmah Forest virus, complete genome
GCF_000847605.1_ViralProj14684_genomic	8359	16718	0	0	0	0	0	0	GCF_000847605.1	Equine infectious anemia virus, complete genome
GCF_000847625.1_ViralProj14688_genomic	8832	17664	0	0	0	0	0	0	GCF_000847625.1	Sacbrood virus complete genome
GCF_000847645.1_ViralMultiSegProj14692_genomic	25142	50284	0	0	0	0	0	0	GCF_000847645.1	Rice grassy stunt virus RNA 1, complete sequence
GCF_000847665.1_ViralProj14696_genomic	5241	10482	0	0	0	0	0	0	GCF_000847665.1	Leishmania RNA virus 2 - 1, complete genome
GCF_000847685.1_ViralProj14700_genomic	6656	13312	0	0	0	0	0	0	GCF_000847685.1	Papaya mosaic virus, complete genome
GCF_000847705.1_ViralProj14704_genomic	8284	16568	0	0	0	0	0	0	GCF_000847705.1	Vesicular exanthema of swine virus, complete genome
GCF_000847745.1_ViralProj14712_genomic	5776	11552	0	0	0	0	0	0	GCF_000847745.1	Beet chlorosis virus, complete genome
GCF_000847805.1_ViralMultiSegProj14724_genomic	4540	9080	0	0	0	0	0	0	GCF_000847805.1	Nodamura virus RNA1, complete sequence
GCF_000847825.1_ViralProj14728_genomic	6366	12732	0	0	0	0	0	0	GCF_000847825.1	Bamboo mosaic virus, complete genome
GCF_000847865.1_ViralProj14736_genomic	8405	16810	0	0	0	0	0	0	GCF_000847865.1	Garlic virus C, complete genome
GCF_000847885.1_ViralProj14572_genomic	6744	13488	0	0	0	0	0	0	GCF_000847885.1	Enterobacteria phage I2-2, complete genome
GCF_000847905.1_ViralProj14576_genomic	3027	6054	0	0	0	0	0	0	GCF_000847905.1	Duck hepatitis B virus, complete genome
GCF_000847925.1_ViralProj14580_genomic	8273	16546	0	0	0	0	0	0	GCF_000847925.1	Spiroplasma phage 1-R8A2B, complete genome
GCF_000847965.1_ViralProj14590_genomic	159857	319714	0	0	0	0	0	0	GCF_000847965.1	Rabbit fibroma virus, complete genome
GCF_000847985.1_ViralProj14594_genomic	8178	16356	0	0	0	0	0	0	GCF_000847985.1	Soybean chlorotic mottle virus, complete genome
GCF_000848005.1_ViralMultiSegProj14598_genomic	5223	10446	0	0	0	0	0	0	GCF_000848005.1	Macroptilium yellow mosaic virus DNA A, complete sequence
GCF_000848025.1_ViralProj14602_genomic	43411	86822	0	0	0	0	0	0	GCF_000848025.1	Lactobacillus phage A2, complete genome
GCF_000848105.1_ViralProj14620_genomic	1344	2688	0	0	0	0	0	0	GCF_000848105.1	Honeysuckle yellow vein mosaic virus satellite DNA beta, complete genome
GCF_000848165.1_ViralProj14634_genomic	8482	16964	0	0	0	0	0	0	GCF_000848165.1	Bovine immunodeficiency-like virus, complete proviral genome
GCF_000848185.1_ViralProj14638_genomic	4701	9402	0	0	0	0	0	0	GCF_000848185.1	Cucumber necrosis virus, complete genome
GCF_000848205.1_ViralProj14642_genomic	13720	27440	0	0	0	0	0	0	GCF_000848205.1	Sonchus yellow net virus
GCF_000848225.1_ViralProj14646_genomic	12002	24004	0	0	0	0	0	0	GCF_000848225.1	Bovine foamy virus, complete genome
GCF_000848245.1_ViralProj14650_genomic	8372	16744	0	0	0	0	0	0	GCF_000848245.1	Sour cherry green ring mottle virus, complete genome
GCF_000848285.1_ViralProj14658_genomic	7555	15110	0	0	0	0	0	0	GCF_000848285.1	Apple chlorotic leaf spot virus, complete genome
GCF_000848325.1_ViralProj14666_genomic	5284	10568	0	0	0	0	0	0	GCF_000848325.1	Leishmania RNA virus 1 - 1, complete genome
GCF_000848365.1_ViralProj14674_genomic	4041	8082	0	0	0	0	0	0	GCF_000848365.1	Cardamine chlorotic fleck virus, complete genome
[truncated: 4,155 more rows]

## Sheet: Suplementary table 5
Supplementary Table 5. DRIP-qPCR result of RLFS in terminal repeat region (TR).
Well	Sample	Target	Tm1	Tm2	Tm3	MTP
A1	uSLK input	TR	84.3627	78.4532		Y
A2	uSLK input re	TR	60.9183			N
A3	uSLK input RNase	TR	82.4252	84.5565		Y
A4	uSLK RNase IP	TR	83.2971			N
A5	uSLK IP	TR	83.0064			N
A6	uSLK IgG	TR	83.2971			N
B1	uSLK input	TR	78.4532	84.3627	83.2002	Y
B2	uSLK input re	TR	89.7879			N
B3	uSLK input RNase	TR	84.8471	82.8127		Y
B4	uSLK RNase IP	TR	83.1033			N
B5	uSLK IP	TR	83.0064			N
B6	uSLK IgG	TR	83.2002			N
C1	iSLK input	TR	83.8783			N
C2	iSLK input RE	TR	81.1658	60.9183	67.9904	Y
C3	iSLK input RNase	TR	84.5565			N
C4	iSLK RNase IP	TR	84.6534			N
C5	iSLK IP	TR	84.8471	82.8127		Y
C6	iSLK IgG	TR	82.6189			N
D1	iSLK input	TR	84.169			N
D2	iSLK input RE	TR	81.5533			N
D3	iSLK input RNase	TR	84.6534			N
D4	iSLK RNase IP	TR	84.6534			N
D5	iSLK IP	TR	84.6534			N
D6	iSLK IgG	TR	84.5565	82.4252		Y
E1	uBAC16 input	TR	83.2971			N
E2	uBAC16 RE	TR	61.1121			N
E3	uBAC16 RNase	TR	82.8127			N
E4	uBAC16 RNase IP	TR	83.4908	60.9183		Y
E5	uBAC16 IP	TR	83.0064			N
E6	uBAC16 IgG	TR	82.8127			N
F1	uBAC16 input	TR	83.2002			N
F2	uBAC16 RE	TR	61.1121	90.3692		Y
F3	uBAC16 RNase	TR	82.9096			N
F4	uBAC16 RNase IP	TR	61.1121	82.7158	93.1786	Y
F5	uBAC16 IP	TR	83.1033			N
F6	uBAC16 IgG	TR	82.8127			N
G1	iBAC16 input	TR	82.8127			N
G2	iBAC16 RE	TR	0			N
G3	iBAC16 RNase	TR	82.8127			N
G4	iBAC16 RNase IP	TR	83.394	61.0152		Y
G5	iBAC16 IP	TR	82.6189			N
G6	iBAC16 IgG	TR	82.6189			N
H1	iBAC16 input	TR	82.8127			N
H2	iBAC16 RE	TR	60.7246			N
H3	iBAC16 RNase	TR	82.8127			N
H4	iBAC16 RNase IP	TR	61.0152	81.747	86.5909	Y
H5	iBAC16 IP	TR	82.5221			N
H6	iBAC16 IgG	TR	82.6189			N
